# Supplementary material for: trans-Di­aqua­bis­(N,N,N′-tri­methyl­ethylenedi­amine)­nickel(II) dichloride
Source: IUCrdata. 2020 Sep 8;5(Pt 9):x201182. doi: 10.1107/S2414314620011827 (PMC9462272; doi:10.1107/S2414314620011827)
Supplement: Supplementary file 1 [file x-05-x201182-sup1.cif]

##############################################################################
#                                                                            #
# This CIF contains the data for a data article accepted for                 #
# publication in IUCrData. It conforms to the requirements of                #
# Notes for Authors for IUCrData, and has been                               #
# peer reviewed under the auspices of IUCrData.                              #
#                                                                            #
# Full details of the Crystallographic Information File format               #
# are given in the paper "The Crystallographic Information File (CIF):       #
# a New Standard Archive File for Crystallography" by S. R. Hall, F. H.      #
# Allen and I. D. Brown [Acta Cryst. (1991), A47, 655-685].                  #
#                                                                            #
# The current version of the core CIF dictionary is obtainable from          #
# ftp://ftp.iucr.org/pub/cif_core.dic.                                       #
#                                                                            #
# Software is freely available for graphical display of the structure(s)     #
# in this CIF. For information consult the CIF software page                 #
# http://www.iucr.org/resources/cif/software.                                #
#                                                                            #
# This file may be used for bona fide research purposes within the           #
# scientific community so long as proper attribution is given to the data    # 
# article from which it was obtained.                                        #
#                                                                            #
##############################################################################
data_I
_database_code_depnum_ccdc_archive 'CCDC 2025810'
_audit_creation_method
;
Olex2 1.2
(compiled 2018.05.29 svn.r3508 for OlexSys, GUI svn.r5506)
;
_journal_date_recd_electronic     2020-08-03
_journal_date_accepted     2020-08-27
_journal_name_full     'IUCrData'
_journal_year     2020
_journal_volume     5
_journal_issue      9
_journal_page_first     0
_journal_page_last     0
_journal_paper_category     HM
_journal_paper_doi     10.1107/S2414314620011827
_journal_coeditor_code     WM4136
_publ_contact_author_name     'John R. Miecznikowski; Jerry P. Jasinski'
_publ_contact_author_address
;
Department of Chemistry & Biochemistry
Fairfield University
1073 North Benson Road
Fairfield, CT 06824 USA
Department of Chemistry
Keene State College
229 Main Street
Keene, NH 03435-2001 USA
;
_publ_contact_author_email
                             'jmiecznikowski@fairfield.edu; jjasinski@keene.edu'
_publ_contact_author_fax     '1-203-254-4034'
_publ_contact_author_phone     '1-(203)-254-4000 x 2125'
_publ_section_title
;\
<i>trans</i>-Diaquabis(<i>N</i>,<i>N</i>,<i>N</i>'-trimethylethylenediamine)\
nickel(II) dichloride
;
_publ_section_title_footnote     .
loop_
    _publ_author_name
    _publ_author_footnote
    _publ_author_address
    'Miecznikowski, John R.' .
;
Department of Chemistry & Biochemistry
Fairfield Univerity
1073 North Benson Road
Fairfield, CT 06824
USA
;
    'Jasinski, Jerry P.' .
;
Department of Chemistry
Keene State College
229 Main Street, Keene, NH 03435
USA
;
    'Flaherty, Nicole F.' .
;
Department of Chemistry & Biochemistry
Fairfield Univerity
1073 North Benson Road
Fairfield, CT 06824
USA
;
    'Mircovich, Emma E.' .
;
Department of Chemistry & Biochemistry
Fairfield Univerity
1073 North Benson Road
Fairfield, CT 06824
USA
;
    'Smolinsky, Allison N.' .
;
Department of Chemistry & Biochemistry
Fairfield Univerity
1073 North Benson Road
Fairfield, CT 06824
USA
;
    'Bertolotti, Natalia R.' .
;
Department of Chemistry & Biochemistry
Fairfield Univerity
1073 North Benson Road
Fairfield, CT 06824
USA
;
_publ_section_synopsis
;
The nickel(II) atom in the cation of the title salt has a slightly distorted
octahedral coordination environment defined by two O and four N atoms.
;
_chemical_name_systematic
;\
<i>trans</i>-Diaquabis(<i>N</i>,<i>N</i>,<i>N</i>'-trimethylethylenediamine)\
nickel(II) dichloride
;
_chemical_name_common     ?
_chemical_formula_moiety     'C10 H32 N4 Ni O2 2+, 2(Cl -)'
_chemical_formula_sum     'C10 H32 Cl2 N4 Ni O2'
_chemical_formula_iupac     '[Ni (C5 H12 N2)2 (H2 O)2] Cl2'
_chemical_formula_weight     370.00
_chemical_melting_point     ?
_chemical_absolute_configuration     ?
_space_group_crystal_system     orthorhombic
_space_group_name_H-M_alt     'F d d 2'
_space_group_name_Hall     'F 2 -2d'
loop_
    _space_group_symop_operation_xyz
    'x, y, z'
    '-x, -y, z'
    'x+1/4, -y+1/4, z+1/4'
    '-x+1/4, y+1/4, z+1/4'
    'x, y+1/2, z+1/2'
    '-x, -y+1/2, z+1/2'
    'x+1/4, -y+3/4, z+3/4'
    '-x+1/4, y+3/4, z+3/4'
    'x+1/2, y, z+1/2'
    '-x+1/2, -y, z+1/2'
    'x+3/4, -y+1/4, z+3/4'
    '-x+3/4, y+1/4, z+3/4'
    'x+1/2, y+1/2, z'
    '-x+1/2, -y+1/2, z'
    'x+3/4, -y+3/4, z+1/4'
    '-x+3/4, y+3/4, z+1/4'
_cell_length_a     24.7168(8)
_cell_length_b     16.6156(5)
_cell_length_c     8.3805(3)
_cell_angle_alpha     90
_cell_angle_beta     90
_cell_angle_gamma     90
_cell_volume     3441.75(19)
_cell_formula_units_Z     8
_cell_measurement_reflns_used     1975
_cell_measurement_theta_min     4.4640
_cell_measurement_theta_max     32.6500
_cell_measurement_temperature     173(2)
_exptl_crystal_description     plate
_exptl_crystal_colour     'clear light blue'
_exptl_crystal_size_max     0.38
_exptl_crystal_size_mid     0.22
_exptl_crystal_size_min     0.12
_exptl_crystal_density_diffrn     1.428
_exptl_crystal_density_meas     ?
_exptl_crystal_density_method     ?
_exptl_crystal_F_000     1584
_exptl_absorpt_coefficient_mu     1.442
_exptl_absorpt_correction_type     multi-scan
_exptl_absorpt_process_details
;
(<i>CrysAlisPro</i>; Rigaku OD, 2020)
;
_exptl_absorpt_correction_T_min     0.71797
_exptl_absorpt_correction_T_max     1.00000
_diffrn_ambient_temperature     173(2)
_diffrn_source     'fine-focus sealed X-ray tube'
_diffrn_radiation_type     MoK\a
_diffrn_radiation_wavelength     0.71073
_diffrn_radiation_monochromator     graphite
_diffrn_measurement_device_type     'Rigaku Oxford Diffraction Gemini Eos'
_diffrn_measurement_device     'four-circle diffractometer'
_diffrn_measurement_method     '\w scans'
_diffrn_detector     'CCD plate'
_diffrn_detector_area_resol_mean     16.0416
_diffrn_reflns_number     3481
_diffrn_reflns_av_R_equivalents     0.0184
_diffrn_reflns_av_unetI/netI     0.0278
_diffrn_reflns_theta_min     3.678
_diffrn_reflns_theta_max     32.596
_diffrn_reflns_theta_full     25.242
_diffrn_measured_fraction_theta_max     0.916
_diffrn_measured_fraction_theta_full     0.993
_diffrn_reflns_limit_h_min     -36
_diffrn_reflns_limit_h_max     22
_diffrn_reflns_limit_k_min     -13
_diffrn_reflns_limit_k_max     23
_diffrn_reflns_limit_l_min     -12
_diffrn_reflns_limit_l_max     5
_diffrn_radiation_probe     x-ray
_refine_special_details
;
All of the H atoms were placed in their calculated positions and
then refined with lengths of 0.99 \%A (CH); 0.98 \%A (CH~3~) using a riding
model with <i>U</i>~iso~(H) = 1.2<i>U</i>~eq~(CH, NH) or
1.5<i>U</i>~eq~(CH~3~) of the parent atom. The idealized methyl group was
refined as a rotating group. O-bound H atoms were located from a difference
Fourier map and were refined freely.
;
_reflns_number_total     1940
_reflns_number_gt     1866
_reflns_threshold_expression     'I > 2\s(I)'
_refine_ls_structure_factor_coef     Fsqd
_refine_ls_matrix_type     full
_refine_ls_R_factor_all     0.0267
_refine_ls_R_factor_gt     0.0250
_refine_ls_wR_factor_gt     0.0627
_refine_ls_wR_factor_ref     0.0636
_refine_ls_goodness_of_fit_ref     1.032
_refine_ls_restrained_S_all     1.032
_refine_ls_number_reflns     1940
_refine_ls_number_parameters     98
_refine_ls_number_restraints     1
_refine_ls_hydrogen_treatment     mixed
_refine_ls_weighting_scheme     calc
_refine_ls_weighting_details
                      'w=1/[\s^2^(Fo^2^)+(0.0416P)^2^] where P=(Fo^2^+2Fc^2^)/3'
_atom_sites_solution_hydrogens     mixed
_atom_sites_solution_primary     dual
_atom_sites_solution_secondary     ?
_refine_ls_shift/su_max     0.001
_refine_ls_shift/su_mean     0.000
_refine_diff_density_max     0.451
_refine_diff_density_min     -0.277
_refine_ls_extinction_method     none
_refine_ls_extinction_coef     .
_refine_ls_abs_structure_details
;
Classical Flack method (Flack, 1983) preferred over Parsons because s.u.
lower
;
_refine_ls_abs_structure_Flack     0.011(14)
loop_
    _atom_type_symbol
    _atom_type_description
    _atom_type_scat_dispersion_real
    _atom_type_scat_dispersion_imag
    _atom_type_scat_source
    'C' 'C' 0.0033 0.0016
                         'International Tables Vol C Tables 4.2.6.8 and 6.1.1.4'
    'H' 'H' 0.0000 0.0000
                         'International Tables Vol C Tables 4.2.6.8 and 6.1.1.4'
    'Cl' 'Cl' 0.1484 0.1585
                         'International Tables Vol C Tables 4.2.6.8 and 6.1.1.4'
    'N' 'N' 0.0061 0.0033
                         'International Tables Vol C Tables 4.2.6.8 and 6.1.1.4'
    'Ni' 'Ni' 0.3393 1.1124
                         'International Tables Vol C Tables 4.2.6.8 and 6.1.1.4'
    'O' 'O' 0.0106 0.0060
                         'International Tables Vol C Tables 4.2.6.8 and 6.1.1.4'
_computing_data_collection
;
CrysAlisPro (Rigaku OD, 2020)
;
_computing_cell_refinement
;
CrysAlisPro (Rigaku OD, 2020)
;
_computing_data_reduction
;
CrysAlisPro (Rigaku OD, 2020)
;
_computing_structure_solution
;
ShelXT (Sheldrick, 2015a)
;
_computing_structure_refinement
;
ShelXL (Sheldrick, 2015b)
;
_computing_molecular_graphics
;
<i>OLEX2</i> (Dolomanov <i>et al.</i>,  2009)
;
_computing_publication_material
;
<i>OLEX2</i> (Dolomanov <i>et al.</i>,  2009)
;
loop_
    _atom_site_type_symbol
    _atom_site_label
    _atom_site_fract_x
    _atom_site_fract_y
    _atom_site_fract_z
    _atom_site_U_iso_or_equiv
    _atom_site_adp_type
    _atom_site_calc_flag
    _atom_site_occupancy
    _atom_site_disorder_assembly
    _atom_site_disorder_group
    Ni Ni1 0.250000 0.750000 0.50037(3) 0.01242(9) Uani d 1 . .
    O O1 0.32782(6) 0.69655(9) 0.4955(2) 0.0176(3) Uani d 1 . .
    N N1 0.21604(8) 0.66367(11) 0.6707(2) 0.0168(3) Uani d 1 . .
    N N2 0.22374(8) 0.66391(11) 0.3297(2) 0.0178(4) Uani d 1 . .
    H H2 0.190094 0.686465 0.280789 0.021 Uiso calc 1 . .
    C C1 0.17897(9) 0.61499(13) 0.5691(3) 0.0220(4) Uani d 1 . .
    H H1C 0.146266 0.646888 0.543559 0.026 Uiso calc 1 . .
    H H1D 0.167461 0.566293 0.628112 0.026 Uiso calc 1 . .
    C C2 0.20698(10) 0.59057(13) 0.4165(3) 0.0218(4) Uani d 1 . .
    H H2A 0.239070 0.557186 0.441324 0.026 Uiso calc 1 . .
    H H2B 0.182077 0.558369 0.349569 0.026 Uiso calc 1 . .
    C C3 0.25933(11) 0.64123(16) 0.1951(3) 0.0259(5) Uani d 1 . .
    H H3A 0.273671 0.689984 0.144676 0.039 Uiso calc 1 . .
    H H3B 0.238542 0.610325 0.116619 0.039 Uiso calc 1 . .
    H H3C 0.289369 0.608359 0.234850 0.039 Uiso calc 1 . .
    C C4 0.18262(11) 0.69845(14) 0.8001(3) 0.0247(4) Uani d 1 . .
    H H4A 0.206073 0.726192 0.876681 0.037 Uiso calc 1 . .
    H H4B 0.162891 0.655298 0.854570 0.037 Uiso calc 1 . .
    H H4C 0.156786 0.736879 0.754674 0.037 Uiso calc 1 . .
    C C5 0.25562(9) 0.60896(13) 0.7464(3) 0.0216(4) Uani d 1 . .
    H H5A 0.274396 0.577959 0.663706 0.032 Uiso calc 1 . .
    H H5B 0.236689 0.572070 0.818502 0.032 Uiso calc 1 . .
    H H5C 0.282020 0.640596 0.807014 0.032 Uiso calc 1 . .
    Cl Cl1 0.39455(2) 0.76479(3) 0.21560(8) 0.02448(13) Uani d 1 . .
    H H1A 0.3323(12) 0.6516(18) 0.495(5) 0.026(7) Uiso d 1 . .
    H H1B 0.3469(19) 0.720(2) 0.424(5) 0.049(11) Uiso d 1 . .
loop_
    _atom_site_aniso_label
    _atom_site_aniso_U_11
    _atom_site_aniso_U_22
    _atom_site_aniso_U_33
    _atom_site_aniso_U_12
    _atom_site_aniso_U_13
    _atom_site_aniso_U_23
    Ni1 0.01210(15) 0.01247(14) 0.01270(14) 0.00142(12) 0.000 0.000
    O1 0.0163(6) 0.0152(6) 0.0213(7) 0.0030(5) 0.0004(7) -0.0003(6)
    N1 0.0184(9) 0.0149(7) 0.0172(8) 0.0004(6) 0.0018(7) 0.0014(6)
    N2 0.0180(9) 0.0181(8) 0.0173(8) 0.0037(7) -0.0023(7) -0.0020(7)
    C1 0.0193(10) 0.0191(9) 0.0274(10) -0.0050(8) 0.0010(9) 0.0010(9)
    C2 0.0223(10) 0.0162(8) 0.0270(11) -0.0012(8) -0.0050(9) -0.0036(8)
    C3 0.0315(12) 0.0275(11) 0.0187(10) 0.0038(10) -0.0005(10) -0.0054(9)
    C4 0.0287(12) 0.0233(10) 0.0220(9) 0.0038(9) 0.0081(9) 0.0024(8)
    C5 0.0237(10) 0.0191(9) 0.0219(10) 0.0026(7) -0.0004(10) 0.0064(9)
    Cl1 0.0205(2) 0.0189(2) 0.0340(3) -0.00289(18) 0.0101(2) -0.0041(2)
_geom_special_details
;
 All esds (except the esd in the dihedral angle between two l.s. planes)
 are estimated using the full covariance matrix.  The cell esds are taken
 into account individually in the estimation of esds in distances, angles
 and torsion angles; correlations between esds in cell parameters are only
 used when they are defined by crystal symmetry.  An approximate (isotropic)
 treatment of cell esds is used for estimating esds involving l.s. planes.
;
loop_
    _geom_bond_atom_site_label_1
    _geom_bond_atom_site_label_2
    _geom_bond_site_symmetry_2
    _geom_bond_distance
    _geom_bond_publ_flag
    Ni1 O1 14_565 2.1189(15) ?
    Ni1 O1 . 2.1189(15) ?
    Ni1 N1 14_565 2.1906(18) ?
    Ni1 N1 . 2.1906(18) ?
    Ni1 N2 . 2.1245(18) ?
    Ni1 N2 14_565 2.1245(18) ?
    O1 H1A . 0.75(3) ?
    O1 H1B . 0.85(4) ?
    N1 C1 . 1.489(3) ?
    N1 C4 . 1.481(3) ?
    N1 C5 . 1.478(3) ?
    N2 H2 . 1.0000 ?
    N2 C2 . 1.479(3) ?
    N2 C3 . 1.479(3) ?
    C1 H1C . 0.9900 ?
    C1 H1D . 0.9900 ?
    C1 C2 . 1.509(3) ?
    C2 H2A . 0.9900 ?
    C2 H2B . 0.9900 ?
    C3 H3A . 0.9800 ?
    C3 H3B . 0.9800 ?
    C3 H3C . 0.9800 ?
    C4 H4A . 0.9800 ?
    C4 H4B . 0.9800 ?
    C4 H4C . 0.9800 ?
    C5 H5A . 0.9800 ?
    C5 H5B . 0.9800 ?
    C5 H5C . 0.9800 ?
loop_
    _geom_angle_atom_site_label_1
    _geom_angle_atom_site_label_2
    _geom_angle_atom_site_label_3
    _geom_angle_site_symmetry_1
    _geom_angle_site_symmetry_3
    _geom_angle
    _geom_angle_publ_flag
    O1 Ni1 O1 14_565 . 177.80(10) ?
    O1 Ni1 N1 . . 94.93(7) ?
    O1 Ni1 N1 14_565 14_565 94.93(7) ?
    O1 Ni1 N1 14_565 . 86.51(7) ?
    O1 Ni1 N1 . 14_565 86.51(7) ?
    O1 Ni1 N2 14_565 . 89.54(7) ?
    O1 Ni1 N2 14_565 14_565 88.98(7) ?
    O1 Ni1 N2 . 14_565 89.54(7) ?
    O1 Ni1 N2 . . 88.98(7) ?
    N1 Ni1 N1 14_565 . 98.69(10) ?
    N2 Ni1 N1 . 14_565 175.26(8) ?
    N2 Ni1 N1 . . 83.15(7) ?
    N2 Ni1 N1 14_565 . 175.26(8) ?
    N2 Ni1 N1 14_565 14_565 83.15(7) ?
    N2 Ni1 N2 . 14_565 95.36(11) ?
    Ni1 O1 H1A . . 123(2) ?
    Ni1 O1 H1B . . 109(3) ?
    H1A O1 H1B . . 111(4) ?
    C1 N1 Ni1 . . 102.65(14) ?
    C4 N1 Ni1 . . 115.81(13) ?
    C4 N1 C1 . . 106.69(19) ?
    C5 N1 Ni1 . . 115.38(14) ?
    C5 N1 C1 . . 108.56(17) ?
    C5 N1 C4 . . 107.15(18) ?
    Ni1 N2 H2 . . 106.1 ?
    C2 N2 Ni1 . . 108.00(13) ?
    C2 N2 H2 . . 106.1 ?
    C2 N2 C3 . . 109.40(18) ?
    C3 N2 Ni1 . . 120.21(16) ?
    C3 N2 H2 . . 106.1 ?
    N1 C1 H1C . . 109.6 ?
    N1 C1 H1D . . 109.6 ?
    N1 C1 C2 . . 110.35(18) ?
    H1C C1 H1D . . 108.1 ?
    C2 C1 H1C . . 109.6 ?
    C2 C1 H1D . . 109.6 ?
    N2 C2 C1 . . 108.91(16) ?
    N2 C2 H2A . . 109.9 ?
    N2 C2 H2B . . 109.9 ?
    C1 C2 H2A . . 109.9 ?
    C1 C2 H2B . . 109.9 ?
    H2A C2 H2B . . 108.3 ?
    N2 C3 H3A . . 109.5 ?
    N2 C3 H3B . . 109.5 ?
    N2 C3 H3C . . 109.5 ?
    H3A C3 H3B . . 109.5 ?
    H3A C3 H3C . . 109.5 ?
    H3B C3 H3C . . 109.5 ?
    N1 C4 H4A . . 109.5 ?
    N1 C4 H4B . . 109.5 ?
    N1 C4 H4C . . 109.5 ?
    H4A C4 H4B . . 109.5 ?
    H4A C4 H4C . . 109.5 ?
    H4B C4 H4C . . 109.5 ?
    N1 C5 H5A . . 109.5 ?
    N1 C5 H5B . . 109.5 ?
    N1 C5 H5C . . 109.5 ?
    H5A C5 H5B . . 109.5 ?
    H5A C5 H5C . . 109.5 ?
    H5B C5 H5C . . 109.5 ?
loop_
    _geom_torsion_atom_site_label_1
    _geom_torsion_atom_site_label_2
    _geom_torsion_atom_site_label_3
    _geom_torsion_atom_site_label_4
    _geom_torsion_site_symmetry_1
    _geom_torsion_site_symmetry_2
    _geom_torsion_site_symmetry_3
    _geom_torsion_site_symmetry_4
    _geom_torsion
    _geom_torsion_publ_flag
    Ni1 N1 C1 C2 . . . . 46.67(19) ?
    Ni1 N2 C2 C1 . . . . 37.8(2) ?
    N1 C1 C2 N2 . . . . -59.4(2) ?
    C3 N2 C2 C1 . . . . 170.25(19) ?
    C4 N1 C1 C2 . . . . 168.89(17) ?
    C5 N1 C1 C2 . . . . -75.9(2) ?
loop_
    _geom_hbond_atom_site_label_D
    _geom_hbond_atom_site_label_H
    _geom_hbond_atom_site_label_A
    _geom_hbond_site_symmetry_A
    _geom_hbond_distance_DH
    _geom_hbond_distance_HA
    _geom_hbond_distance_DA
    _geom_hbond_angle_DHA
    _geom_hbond_publ_flag
    N2 H2 Cl1 14_565 1.00 2.31 3.296(2) 169.1 yes
    O1 H1A Cl1 16_545 0.75(3) 2.36(3) 3.1065(16) 172(4) yes
    O1 H1B Cl1 . 0.85(4) 2.24(5) 3.0836(19) 172(4) yes
_shelx_space_group_comment
;
The symmetry employed for this shelxl refinement is uniquely defined
by the following loop, which should always be used as a source of
symmetry information in preference to the above space-group names.
They are only intended as comments.
;
_shelx_estimated_absorpt_T_min     0.610
_shelx_estimated_absorpt_T_max     0.846
_shelx_hkl_file
;
   0   0 -12  410.07   22.45
   0   0 -10    8.97    6.02
   0   0  -8  474.00   18.73
   0   0  -6   -6.25    4.07
   0   0  -4 8539.90  119.31
   0  -2 -12    2.95    5.76
   0   2 -12    2.01    6.05
   0  -2 -10 1018.68   31.98
   0   2 -10 1043.37   33.52
   0   2  -8   -1.49    4.25
   0  -2  -8   -3.77    4.51
   0   2  -6 3008.01   53.78
   0  -2  -6 2992.46   52.38
   0  -2  -4   -0.17    2.13
   0   2  -4   12.42    3.81
   0   2  -2  342.35    8.63
   0  -4 -12   20.88    6.40
   0   4 -10    5.78    6.13
   0  -4 -10    2.58    4.93
   0   4  -8 1203.19   33.17
   0  -4  -8 1199.60   30.79
   0  -4  -6   -3.42    3.32
   0   4  -6   -1.00    3.83
   0   4  -4 5626.27   83.46
   0  -4  -2    1.04    1.02
   0   4  -2    0.73    1.61
   0  -4   0  327.68    6.06
   0   4   0  365.61    8.29
   0   4   0  333.54    5.99
   0  -6 -12   -2.69    5.10
   0  -6 -10  455.50   19.85
   0   6 -10  453.46   22.06
   0  -6  -8   -1.92    3.76
   0   6  -8    9.02    5.63
   0   6  -6  563.91   19.12
   0  -6  -6  558.14   16.40
   0   6  -4   -0.34    2.63
   0  -6  -2  905.01   14.79
   0   6  -2  868.49   17.61
   0  -6   0    1.12    0.73
   0   6   0    1.36    1.58
   0   6   0    0.86    0.82
   0   6   2  918.83   18.24
   0  -8 -10    2.43    4.12
   0   8 -10  -14.26    7.51
   0  -8  -8  699.18   21.44
   0   8  -8  689.84   25.06
   0  -8  -6   -0.34    2.41
   0   8  -6   -1.70    4.21
   0   8  -4 3028.41   51.35
   0   8  -2    0.02    1.91
   0  -8  -2    0.99    0.92
   0  -8   0 3171.14   44.31
   0   8   0 3086.42   44.25
   0   8   2   -0.72    2.15
   0  10 -10  192.95   15.34
   0  10  -8   -2.01    3.21
   0  10  -8   -5.09    5.66
   0 -10  -8   -0.07    2.89
   0  10  -6 1541.45   36.93
   0 -10  -6 1652.04   31.38
   0  10  -4   -2.32    2.93
   0  10  -2  248.23    8.73
   0  10  -2  262.72   10.82
   0 -10  -2  241.09    5.52
   0  10   0    1.95    1.20
   0  10   0   -1.66    2.61
   0 -10   0    4.17    1.14
   0  10   2  384.22   12.86
   0  12 -10   -6.19    6.42
   0  12  -8  142.92   11.94
   0  12  -8  139.10   10.01
   0  12  -6    3.45    3.96
   0  12  -6    1.98    4.35
   0  12  -4  749.31   22.29
   0  12  -4  727.57   20.47
   0 -12  -2    1.62    0.77
   0  12  -2    4.42    2.44
   0  12   0 2339.30   37.00
   0  12   0 2475.39   44.78
   0  12   2   -2.45    3.19
   0  14 -10   54.02    9.51
   0  14  -8   -2.89    4.17
   0  14  -8   -1.35    5.27
   0  14  -6   97.23    9.10
   0  14  -6  109.79    9.56
   0  14  -4    0.73    3.26
   0  14  -4   -0.49    4.07
   0  14  -2  413.33   12.81
   0  14  -2  415.10   16.69
   0  14   0    5.01    2.00
   0  14   0   -3.25    3.62
   0  14   2  393.77   15.63
   0  16  -8  487.99   22.60
   0  16  -6    6.00    4.61
   0  16  -6    1.18    4.63
   0  16  -4 1225.76   35.07
   0  16  -4 1302.36   30.36
   0  16  -2   -0.26    2.39
   0  16  -2   -1.99    4.86
   0  16   0  480.61   18.86
   0  16   2    0.51    3.84
   0  18  -8    7.79    5.47
   0  18  -6  316.71   18.38
   0  18  -6  310.89   16.17
   0  18  -4    4.77    5.52
   0  18  -2 1030.70   31.56
   0  18   0    0.02    4.19
   0  20  -6    2.52    5.66
   0  20  -4  420.96   22.09
   0  20  -2   -2.00    5.47
   0  20   0  521.22   22.70
   0  22  -4   -3.08    6.43
   0  22  -2  292.84   18.68
   0  22   0    2.36    5.81
   1   1 -11  378.77   20.94
   1  -1 -11  387.11   20.81
  -1   1 -11  404.33   21.18
  -1  -1 -11  391.52   20.40
   1  -1  -9   15.29    5.16
  -1  -1  -9   21.75    5.71
  -1   1  -9   21.69    6.07
   1   1  -9   24.32    6.47
   1   1  -7 1671.74   37.39
  -1  -1  -7 1653.86   36.61
  -1   1  -7 1685.86   37.30
   1  -1  -7 1640.06   36.80
  -1  -1  -5  398.07   12.97
   1   1  -5  431.80   14.04
   1  -1  -5  382.02   13.08
  -1   1  -5  385.31   13.25
  -1  -1  -3 4651.97   66.28
  -1   1  -3 4671.30   66.99
   1  -3 -11  183.74   14.19
  -1  -3 -11  189.35   14.24
  -1   3 -11  182.20   14.96
   1   3 -11  210.48   15.90
  -1  -3  -9  154.48   11.26
   1  -3  -9  155.38   11.50
  -1   3  -9  155.36   12.37
   1   3  -9  144.44   12.06
  -1  -3  -7 1351.66   31.19
   1   3  -7 1349.42   33.60
   1  -3  -7 1331.56   31.60
  -1   3  -7 1395.11   33.45
   1  -3  -5  708.45   13.71
   1   3  -5  724.48   19.67
  -1  -3  -5  748.46   18.24
  -1   3  -5  725.55   19.51
   1  -3  -3 2566.24   36.31
  -1   3  -3 2464.53   40.35
  -1  -3  -3 2541.21   38.36
   1   3  -3 2521.81   40.71
   1  -3  -1  638.54   10.51
  -1  -3  -1  644.72   11.74
   1   3  -1  638.09   11.42
   1  -3  -1  662.01   11.57
   1   3  -1  631.76   11.59
  -1   3  -1  625.81   11.48
  -1   3   1  543.47   10.25
   1  -3   1  580.83   10.73
   1  -5 -11  109.12   10.86
  -1  -5 -11   99.82   10.06
   1   5 -11   88.03   11.12
  -1   5 -11   83.27   10.67
   1  -5  -9  253.52   14.17
  -1  -5  -9  252.61   13.86
   1   5  -9  246.88   15.42
  -1   5  -9  242.47   15.42
   1  -5  -7  496.47   17.16
  -1  -5  -7  492.62   16.72
   1   5  -7  516.16   19.50
  -1   5  -7  513.64   19.23
  -1   5  -5  732.93   20.23
   1   5  -5  725.96   20.28
  -1  -5  -5  737.50   17.73
   1   5  -3 3347.82   51.78
  -1   5  -3 3307.37   51.68
   1   5  -1 2504.92   37.63
   1  -5  -1 2411.08   35.07
  -1   5  -1 2484.06   35.86
   1   5  -1 2451.55   35.63
  -1  -5   1 2323.93   34.34
   1   5   1 2386.32   36.38
  -1   5   1 2370.39   32.85
   1  -5   1 2343.02   34.74
  -1   5   1 2317.94   35.72
   1   7 -11  135.72   13.68
  -1   7 -11  119.62   12.57
  -1  -7 -11  130.06   11.04
   1  -7 -11  128.70   11.34
  -1  -7  -9  311.32   14.82
  -1   7  -9  277.10   16.79
   1  -7  -9  299.02   15.03
   1   7  -9  331.73   18.23
   1   7  -7  147.50   11.06
  -1  -7  -7  159.27    8.96
   1  -7  -7  156.87    9.14
  -1   7  -7  138.61   10.22
   1   7  -5  286.44   12.51
  -1   7  -5  285.45   12.43
  -1  -7  -5  283.77    9.86
  -1   7  -3 1620.29   29.75
   1   7  -3 1566.10   29.48
  -1  -7  -1   54.89    1.71
   1   7  -1   57.73    4.27
   1  -7  -1   58.65    2.55
   1   7  -1   55.01    3.08
  -1   7  -1   58.42    3.31
  -1   7   1   75.53    4.71
  -1   7   1   77.47    3.19
   1   7   1   69.89    4.68
  -1  -7   1   72.35    3.52
   1   9 -11   61.25    9.65
  -1   9 -11   66.11   10.48
   1   9  -9   -3.93    6.20
  -1   9  -9    4.29    5.61
  -1  -9  -9   12.85    4.27
   1  -9  -9    9.60    3.90
   1   9  -7  583.86   22.10
   1  -9  -7  590.68   18.17
  -1   9  -7  586.18   21.64
   1   9  -7  612.09   18.53
  -1  -9  -7  578.37   17.38
  -1  -9  -5  394.91   11.43
  -1   9  -5  365.88   14.69
   1   9  -5  403.27   15.35
   1   9  -3 1346.35   26.76
  -1  -9  -3 1311.70   21.56
  -1   9  -3 1345.56   26.80
   1   9  -3 1348.30   28.28
  -1  -9  -1 1236.98   17.94
  -1   9  -1 1294.80   26.23
  -1   9  -1 1236.81   21.59
   1  -9  -1 1226.71   19.29
   1   9  -1 1271.92   25.94
   1   9  -1 1235.55   21.23
   1   9   1 1107.16   16.53
  -1   9   1 1119.18   18.90
  -1   9   1 1152.26   23.75
   1   9   1 1180.53   24.15
  -1  11  -9   38.36    7.98
   1  11  -9   56.27    8.67
   1  11  -7  512.10   20.65
   1 -11  -7  530.29   16.41
   1  11  -7  561.64   18.96
  -1  11  -7  503.37   20.51
   1  11  -5  245.02   11.90
  -1 -11  -5  246.96    8.11
   1  11  -5  229.81   11.73
  -1  11  -5  240.44   12.17
   1 -11  -3  428.48   10.20
  -1  11  -3  417.21   13.38
   1  11  -3  428.58   13.48
  -1  11  -3  459.98   15.83
   1  11  -3  416.45   15.06
  -1 -11  -3  425.27    8.20
  -1  11  -1  296.96    8.96
   1 -11  -1  290.01    7.13
   1  11  -1  303.15   12.15
  -1  11  -1  303.84   12.15
  -1 -11  -1  307.30    6.09
   1  11  -1  306.31    8.56
   1  11   1  235.60    5.24
  -1  11   1  237.25    6.93
   1  11   1  231.06   10.28
  -1  11   1  228.72   10.67
   1  13  -9    3.86    5.44
  -1  13  -9    7.38    6.04
  -1  13  -7  199.45   13.21
   1  13  -7  189.12   11.83
   1  13  -7  185.83   12.75
  -1  13  -7  198.60   12.46
  -1  13  -5  749.48   22.69
  -1  13  -5  760.64   24.21
   1  13  -5  773.23   22.93
   1  13  -5  764.09   23.78
   1  13  -3  438.59   14.01
  -1  13  -3  410.42   16.39
  -1  13  -3  429.95   14.19
   1  13  -3  450.03   17.00
  -1  13  -1 1938.80   39.90
  -1  13  -1 1990.48   33.46
   1 -13  -1 1938.36   29.80
   1  13  -1 1948.90   39.98
   1  13  -1 1915.21   32.03
  -1  13   1 1967.44   30.29
   1  13   1 1923.77   39.28
  -1  13   1 1846.02   38.34
  -1  15  -9  134.83   13.03
   1  15  -9  138.58   12.99
   1  15  -7  207.06   13.56
  -1  15  -7  187.56   13.11
   1  15  -7  198.19   13.16
  -1  15  -7  198.33   13.48
   1  15  -5  226.50   14.09
  -1  15  -5  210.64   13.45
  -1  15  -5  209.32   12.01
   1  15  -5  234.64   12.61
   1  15  -3  234.61   13.26
   1  15  -3  227.55   10.26
  -1  15  -3  232.09   10.61
  -1  15  -3  221.90   13.12
   1  15  -1   22.18    2.68
   1  15  -1   35.26    6.13
  -1  15  -1   35.56    3.99
  -1  15  -1   19.53    5.17
   1  15   1   51.97    6.63
  -1  15   1   38.20    5.53
  -1  17  -9  208.86   15.96
   1  17  -9  201.70   15.87
   1  17  -7  247.44   15.76
  -1  17  -7  242.91   15.06
   1  17  -7  235.56   15.05
  -1  17  -7  240.39   16.00
   1  17  -5  281.18   14.19
  -1  17  -5  303.67   17.31
  -1  17  -5  301.65   14.71
   1  17  -5  292.46   16.65
  -1  17  -3 1699.02   35.21
  -1  17  -3 1650.16   41.80
   1  17  -3 1576.38   40.88
   1  17  -1  608.04   22.67
  -1  17  -1  635.89   22.92
   1  17   1  621.16   22.26
  -1  17   1  633.18   22.38
   1  19  -7  175.15   14.21
  -1  19  -7  198.04   15.39
  -1  19  -5   22.16    6.84
   1  19  -5   28.23    7.05
  -1  19  -3  222.50   15.26
   1  19  -3  219.57   15.04
   1  19  -1   15.51    5.34
  -1  19  -1    8.58    4.97
  -1  19   1   21.84    5.83
   1  21  -7  139.42   13.76
  -1  21  -5  369.72   21.54
   1  21  -5  349.64   20.96
   1  21  -3  296.99   18.62
  -1  21  -3  274.18   17.86
  -1  21  -1  589.99   25.47
   1  21  -1  594.12   25.50
  -1  21   1  610.30   25.14
   1  23  -3    6.91    6.58
  -1  23  -3    7.25    6.12
  -1  23  -1  140.87   13.69
  -2   0 -12   -5.93    6.28
   2   0 -12   13.31    7.91
  -2   0 -10  448.00   20.84
   2   0 -10  450.80   21.12
   2   0  -8   -2.08    4.49
  -2   0  -8   -0.28    4.00
   2   0  -6 2538.35   47.52
  -2   0  -6 2587.49   46.97
  -2   0  -4    0.12    2.24
  -2   0  -2  704.04   13.16
   2   0   2  596.56   11.92
   2   2 -12  233.19   17.76
  -2  -2 -12  216.14   15.91
   2  -2 -12  265.53   18.25
  -2   2 -12  246.42   17.69
  -2   2 -10    6.69    5.77
   2  -2 -10    4.13    5.12
   2   2 -10    6.68    6.13
  -2  -2 -10    1.95    4.85
   2   2  -8  452.21   19.35
   2  -2  -8  494.69   19.13
  -2   2  -8  474.37   19.21
  -2  -2  -8  476.30   18.08
   2  -2  -6   87.13    3.45
  -2   2  -6   89.62    7.19
   2  -2  -6   88.13    6.95
  -2  -2  -6   91.36    6.81
   2   2  -6   82.81    7.43
  -2  -2  -4 1922.84   32.74
   2  -2  -4 1879.51   27.29
  -2   2  -4 1987.28   34.35
   2   2  -4 1901.12   34.73
  -2  -2  -2  592.21   11.10
  -2   2  -2  571.19   12.28
   2  -2  -2  603.57    9.75
   2  -4 -12   22.88    7.01
  -2  -4 -12   13.84    5.71
   2   4 -10  343.25   19.10
  -2  -4 -10  351.16   17.52
  -2   4 -10  320.09   18.23
   2  -4 -10  363.55   18.15
  -2   4  -8  126.47   10.53
  -2  -4  -8  118.48    9.08
   2  -4  -8  113.82    9.38
   2   4  -8  130.64   10.69
   2   4  -6 1661.48   36.32
   2  -4  -6 1662.63   26.55
  -2  -4  -6 1602.44   32.60
  -2   4  -6 1620.74   35.30
   2  -4  -4    9.06    1.45
   2   4  -4    8.88    2.97
  -2   4  -4    4.89    2.72
  -2   4  -2 9749.14  129.40
  -2  -4  -2 9617.98  125.61
   2   4  -2 9683.70  129.38
   2   4  -2 9510.49  128.05
   2   4   0  214.83    4.02
  -2   4   0  208.31    5.33
   2   4   0  219.14    6.37
   2  -4   0  200.39    5.13
  -2   4   2 9553.05  125.96
   2  -6 -12  145.10   13.20
  -2  -6 -10   55.48    7.66
   2   6 -10   65.18    9.85
   2  -6 -10   67.09    8.45
  -2   6 -10   55.91    8.74
   2  -6  -8 1053.03   28.26
   2   6  -8 1057.44   31.48
  -2   6  -8 1034.10   30.65
  -2  -6  -8 1033.85   27.13
  -2  -6  -6   73.41    5.52
  -2   6  -6   63.28    6.68
   2   6  -6   64.09    7.02
  -2   6  -4 1420.75   28.89
  -2  -6  -4 1422.74   25.01
   2   6  -4 1461.39   29.43
   2   6  -2 3553.41   54.42
  -2  -6  -2 3649.64   48.86
   2   6  -2 3643.08   53.95
   2  -6  -2 3773.68   51.98
  -2   6  -2 3646.20   54.12
  -2  -6  -2 3660.88   48.69
   2  -6   0  190.60    5.20
   2   6   0  199.53    7.20
  -2   6   0  179.39    5.43
   2   6   0  186.64    4.07
  -2   6   2 3530.86   51.96
   2  -8 -10  147.61   11.53
  -2  -8 -10  137.34   10.33
   2   8 -10  125.23   12.32
  -2   8 -10  139.68   12.99
   2  -8  -8  108.28    8.70
  -2   8  -8   97.35    9.74
  -2  -8  -8  106.35    7.83
   2   8  -8  107.14   10.37
  -2   8  -6  232.12   12.23
   2   8  -6  232.84   10.18
  -2  -8  -6  235.32    9.50
   2   8  -6  216.16   12.12
  -2   8  -4  298.09   11.69
  -2  -8  -4  305.07    8.44
   2   8  -4  295.37   11.88
   2   8  -4  291.03   10.92
  -2   8  -2 1675.70   29.32
   2   8  -2 1681.23   31.03
   2   8  -2 1712.30   29.08
   2  -8  -2 1617.90   27.63
  -2   8   0  612.74   12.85
  -2   8   0  678.55   16.24
   2   8   0  634.82   15.86
   2   8   0  595.38   10.40
   2  -8   0  647.50   12.26
  -2   8   2 1768.73   31.29
   2  10 -10   33.97    8.01
  -2  10 -10   33.94    8.10
   2  10  -8  102.62   10.33
  -2  10  -8   88.01    9.45
   2 -10  -8  114.54    8.38
   2  10  -6  390.02   14.75
  -2 -10  -6  390.59   12.11
  -2  10  -6  396.48   16.69
   2  10  -6  392.69   16.86
  -2 -10  -4  245.13    6.94
  -2 -10  -4  248.35    7.05
  -2  10  -4  241.74   10.91
   2  10  -4  244.48   11.04
   2  10  -4  244.82   10.87
   2 -10  -2  559.29   11.81
   2  10  -2  570.38   14.05
   2  10  -2  556.04   16.59
  -2  10  -2  595.21   14.68
   2  10   0  553.76   15.87
  -2  10   0  480.15   11.76
  -2  10   0  517.39   15.49
   2  10   0  492.31    9.64
  -2  10   2  534.92   15.37
  -2  12 -10   95.33   11.76
   2  12 -10  111.60   12.31
  -2  12  -8  215.49   12.70
   2  12  -8  202.67   14.16
  -2  12  -8  211.97   14.42
   2  12  -6 1042.70   29.31
   2  12  -6 1074.57   28.19
  -2  12  -6 1044.70   29.11
   2 -12  -6 1051.13   23.27
   2  12  -4  842.14   22.19
   2  12  -4  812.01   23.30
  -2  12  -4  835.15   22.34
   2  12  -2  957.04   20.08
  -2  12  -2  962.42   24.94
   2  12  -2  931.10   24.46
  -2  12  -2  937.75   20.55
  -2  12   0  850.96   18.27
   2  12   0  796.43   14.86
   2  12   0  851.49   22.36
  -2  12   0  864.41   22.26
  -2  12   2  864.47   22.23
   2  14 -10   69.03   10.71
  -2  14  -8  399.15   18.40
  -2  14  -8  417.45   20.30
   2  14  -8  372.10   19.46
  -2  14  -6  311.63   15.44
  -2  14  -6  308.87   16.08
   2  14  -6  316.43   15.64
   2  14  -6  295.58   15.03
   2  14  -4  711.01   23.18
   2  14  -4  686.45   20.15
  -2  14  -4  687.39   20.38
  -2  14  -4  716.34   23.62
  -2  14  -2  262.47   10.51
  -2  14  -2  275.45   13.58
   2  14  -2  283.02   13.57
   2  14  -2  306.17   10.29
   2  14   0  987.48   18.57
  -2  14   0  986.94   21.92
   2  14   0 1101.16   27.81
  -2  14   0 1058.25   27.33
  -2  14   2  257.11   12.23
   2  16  -8  193.36   14.32
  -2  16  -8  168.53   13.00
  -2  16  -8  166.24   13.39
   2  16  -6  252.64   14.21
  -2  16  -6  260.61   15.78
   2  16  -6  237.26   14.61
  -2  16  -6  263.68   14.80
  -2  16  -4  451.58   19.95
   2  16  -4  430.40   19.39
   2  16  -4  478.86   17.01
  -2  16  -4  476.98   17.08
  -2  16  -2  873.36   27.38
  -2  16  -2  927.59   22.64
   2  16  -2  927.27   20.84
   2  16  -2  848.60   26.82
   2  16   0  957.00   27.87
  -2  16   0  962.52   27.70
  -2  16   2  839.59   25.26
  -2  18  -8  169.57   13.72
   2  18  -8  165.93   13.67
   2  18  -6  202.17   14.50
  -2  18  -6  211.85   13.46
  -2  18  -6  199.79   15.11
  -2  18  -4  529.25   19.27
  -2  18  -4  562.73   23.73
   2  18  -4  539.61   23.05
   2  18  -2  335.64   17.34
  -2  18  -2  341.97   17.72
  -2  18   0  265.64   14.91
   2  18   0  269.83   15.36
  -2  18   2  315.98   16.12
   2  20  -6  233.99   16.69
  -2  20  -6  232.74   17.13
   2  20  -4  264.10   17.54
  -2  20  -4  261.11   17.34
   2  20  -2  237.05   15.95
  -2  20  -2  238.70   15.82
  -2  20   0  121.39   11.19
  -2  22  -4  293.77   19.54
   2  22  -4  306.21   20.07
  -2  22  -2  236.02   16.95
   2  22  -2  236.83   17.11
  -2  22   0  623.48   26.67
   3  -1 -11   81.48   10.52
  -3  -1 -11   76.31    9.81
   3   1 -11   83.85   10.86
  -3   1 -11   84.04   10.20
   3  -1  -9  384.19   18.14
   3   1  -9  360.44   18.01
  -3   1  -9  352.50   17.37
  -3  -1  -9  337.87   16.53
   3  -1  -7  149.21    9.50
  -3  -1  -7  142.71    9.28
   3   1  -7  139.53    9.67
  -3   1  -7  157.95    9.88
  -3  -1  -5 2841.00   47.31
  -3   1  -5 2812.43   48.22
  -3  -1  -3 2248.40   35.18
  -3   1  -3 2258.73   36.33
  -3   1  -1 5958.50   78.98
   3   1   1 5758.78   75.64
   3  -3 -11   86.48   10.49
   3   3 -11   91.79   11.44
  -3  -3 -11   81.98    9.54
  -3   3 -11   84.92   10.61
   3  -3  -9 1086.22   31.70
   3   3  -9 1059.25   33.02
  -3   3  -9 1091.81   32.31
  -3  -3  -9 1078.38   30.51
   3   3  -7  183.93   11.44
  -3  -3  -7  184.02   10.12
   3  -3  -7  178.44   10.20
  -3   3  -7  176.40   10.82
  -3  -3  -5 2619.18   43.11
  -3   3  -5 2442.34   45.30
   3   3  -5 2467.18   45.80
   3  -3  -5 2565.24   36.09
   3   3  -3  545.29   10.72
  -3   3  -3  523.53   13.30
  -3  -3  -3  541.87   11.79
   3  -3  -1 1403.25   22.04
  -3   3  -1 1374.00   21.66
   3   3  -1 1369.62   21.63
  -3  -3  -1 1377.44   18.84
   3   3   1 1598.32   22.10
  -3   3   1 1625.81   24.62
   3  -3   1 1654.57   24.93
  -3  -3   1 1626.60   24.56
  -3  -5 -11    7.12    4.81
   3   5 -11   13.46    6.88
  -3   5 -11   15.72    7.06
   3  -5 -11   19.39    6.50
   3  -5  -9  723.06   24.84
   3   5  -9  717.23   26.69
  -3   5  -9  737.78   26.41
  -3  -5  -9  729.01   23.80
  -3  -5  -7   85.30    6.87
   3   5  -7   80.93    8.14
   3  -5  -7   78.00    6.98
  -3   5  -7   77.57    8.03
   3   5  -7   83.47    5.03
  -3  -5  -5 1476.24   27.51
   3   5  -5 1446.35   31.75
   3   5  -5 1437.81   25.77
  -3   5  -5 1413.65   30.62
   3   5  -3 2056.36   35.79
   3   5  -3 2075.01   33.25
  -3  -5  -3 2083.48   31.36
  -3   5  -3 2073.57   35.33
   3   5  -1 8383.11  111.57
   3  -5  -1 8065.83  110.80
  -3   5  -1 8292.07  110.11
   3   5  -1 8238.29  109.25
  -3   5   1 9587.46  127.09
  -3   5   3 1862.43   29.22
   3  -7 -11   45.22    7.61
   3   7 -11   25.77    8.14
  -3   7 -11   42.37    8.48
   3   7  -9  496.87   22.23
   3  -7  -9  466.11   19.23
  -3  -7  -9  465.80   18.12
  -3   7  -9  446.93   21.26
  -3   7  -7   40.43    6.23
  -3  -7  -7   48.96    5.12
   3   7  -7   51.06    7.29
   3   7  -7   49.85    4.51
  -3   7  -5 1065.17   25.89
   3   7  -5 1074.90   26.43
  -3  -7  -5 1084.07   21.72
   3   7  -5 1062.29   22.67
  -3  -7  -3 1741.48   26.11
   3   7  -3 1743.68   31.91
   3   7  -3 1733.77   31.15
  -3   7  -3 1769.35   31.95
   3   7  -1 1699.48   26.98
   3  -7  -1 1722.24   27.45
   3   7  -1 1769.50   30.79
  -3   7  -1 1765.96   28.32
  -3   7   1 1698.31   27.86
  -3   7   1 1736.89   29.93
  -3   7   3 1584.00   27.80
  -3   9 -11   60.42    9.99
   3   9 -11   39.47    8.46
   3  -9  -9  266.57   14.15
   3   9  -9  266.19   17.18
  -3   9  -9  245.18   15.79
   3   9  -7  210.51   13.08
  -3   9  -7  185.05   11.96
   3   9  -7  194.70    9.67
  -3  -9  -7  193.35    9.25
  -3  -9  -5 1411.19   25.31
   3   9  -5 1405.12   32.14
  -3   9  -5 1413.57   31.80
   3   9  -5 1417.94   29.76
   3   9  -3  240.92    9.55
  -3  -9  -3  215.19    5.18
  -3   9  -3  230.74    9.48
  -3  -9  -3  227.28    4.90
   3   9  -3  223.30    9.88
   3   9  -1  554.32   15.46
  -3   9  -1  514.84   12.53
   3   9  -1  530.78   11.50
  -3   9   1  567.50   12.89
  -3   9   1  584.10   15.44
  -3   9   3  305.40   10.56
  -3  11  -9  120.53   11.86
   3  11  -9  116.35   11.65
   3  11  -7  147.31    9.41
   3  11  -7  145.47   11.41
   3 -11  -7  134.60    8.29
  -3  11  -7  141.16   11.18
   3  11  -5  898.98   24.21
  -3 -11  -5  921.97   17.40
  -3  11  -5  888.20   24.62
   3  11  -5  909.60   25.06
   3  11  -3  460.65   14.06
  -3  11  -3  462.12   14.48
   3  11  -3  469.20   15.93
  -3  11  -1 1452.32   26.67
   3  11  -1 1430.37   24.34
   3  11  -1 1483.46   31.17
  -3  11  -1 1528.51   31.54
   3  11   1 1439.37   30.52
  -3  11   1 1386.68   29.31
  -3  11   1 1406.75   25.33
  -3  11   3  371.55   13.11
  -3  13  -9  228.94   16.09
   3  13  -9  222.70   15.95
  -3  13  -7  131.59   11.02
   3  13  -7  122.62    9.53
   3  13  -7  122.19   10.72
   3  13  -5  378.39   16.02
   3  13  -5  381.90   15.73
  -3  13  -5  382.97   15.68
  -3  13  -3   96.14    8.26
  -3  13  -3  101.84    6.89
   3  13  -3   95.26    6.49
   3  13  -3   96.35    8.08
  -3  13  -1  337.46   10.97
   3  13  -1  332.63   14.08
   3  13  -1  347.04    9.34
  -3  13  -1  341.86   14.30
  -3  13   1  337.07   13.74
  -3  13   1  368.62   10.69
  -3  13   3   57.34    5.96
  -3  15  -9   78.52   10.63
   3  15  -9   81.92   10.70
  -3  15  -7  149.85   11.94
   3  15  -7  151.66   11.42
   3  15  -7  140.90   11.37
  -3  15  -7  145.94   11.65
   3  15  -5  572.47   19.85
  -3  15  -5  543.67   19.54
  -3  15  -5  570.14   22.40
   3  15  -5  544.81   21.16
   3  15  -3  589.54   17.13
  -3  15  -3  580.72   17.79
  -3  15  -3  558.77   20.97
   3  15  -3  558.07   20.68
   3  15  -1 1133.09   21.44
   3  15  -1 1063.87   29.62
  -3  15  -1 1129.66   30.06
  -3  15  -1 1175.26   25.18
  -3  15   1 1124.46   30.08
  -3  15   1 1311.30   23.88
  -3  15   3  494.66   18.10
  -3  17  -9  136.58   13.12
   3  17  -9  122.34   12.69
  -3  17  -7  193.53   14.46
   3  17  -7  187.50   13.38
  -3  17  -7  199.76   13.94
   3  17  -7  191.28   13.60
   3  17  -5   91.35    9.95
  -3  17  -5   65.21    8.88
   3  17  -5   83.28    8.24
  -3  17  -5   78.14    8.15
  -3  17  -3  233.07   14.59
  -3  17  -3  247.08   11.96
   3  17  -3  230.00   14.18
  -3  17  -1   84.54    8.83
   3  17  -1   78.19    8.33
  -3  17   1   57.77    7.46
  -3  17   3  245.12   13.68
  -3  19  -7  103.04   10.57
   3  19  -7  107.54   11.51
  -3  19  -7  103.53   11.90
  -3  19  -5   97.08   11.24
   3  19  -5   93.13   10.97
   3  19  -3  547.55   23.72
  -3  19  -3  553.34   24.06
   3  19  -1  435.06   20.25
  -3  19  -1  424.33   19.98
  -3  19   1  370.81   18.10
   3  21  -5  121.73   13.12
  -3  21  -5  128.83   13.28
   3  21  -3  184.15   14.69
  -3  21  -3  167.65   14.16
  -3  21  -1   56.82    9.02
  -3  21   1   83.15    9.95
  -3  23  -3  149.54   14.58
  -3  23  -1  169.08   14.79
  -3  23   1  135.99   13.22
   4   0 -12  631.06   28.43
  -4   0 -12  593.72   26.69
   4   0 -10   -3.73    5.89
  -4   0 -10    0.85    5.13
  -4   0  -8  535.69   19.73
   4   0  -8  527.78   20.53
  -4   0  -6   -0.08    3.36
  -4   0  -4  151.21    6.98
  -4   0  -2    1.70    1.39
   4   0   2    1.74    1.10
  -4   2 -12   15.50    6.76
  -4  -2 -12   14.55    6.43
  -4   2 -10  202.29   13.95
  -4  -2 -10  182.21   12.74
   4   2 -10  204.01   14.70
   4  -2 -10  193.67   13.80
   4   2  -8  331.25   16.19
   4  -2  -8  320.89   15.59
  -4   2  -8  340.44   15.86
  -4  -2  -8  319.70   14.62
   4   2  -6 2608.00   36.59
  -4   2  -6 2597.46   47.93
   4   2  -6 2614.90   48.77
  -4  -2  -6 2571.03   46.02
  -4   2  -4 1368.31   26.25
   4   2  -4 1298.21   19.78
  -4  -2  -4 1341.02   24.81
  -4  -2  -2 7112.11   94.47
  -4   2  -2 7111.70   96.49
   4   2   0 3568.70   47.69
  -4   2   0 3448.87   50.05
  -4  -2   0 3515.56   47.27
   4   2   2 7306.70   97.74
  -4  -2   2 7354.62   96.07
   4  -4 -12  176.19   14.97
  -4  -4 -12  164.56   13.50
   4   4 -10   14.08    6.55
   4  -4 -10   20.58    5.95
  -4  -4 -10   22.54    5.88
  -4   4 -10   12.97    5.55
  -4   4  -8  993.46   29.31
   4   4  -8 1025.98   30.22
   4  -4  -8 1020.96   28.77
  -4  -4  -8  994.07   26.96
   4   4  -6  146.83    9.56
  -4   4  -6  116.82    8.40
   4   4  -6  138.15    5.50
  -4  -4  -6  137.12    7.73
   4   4  -4 1524.81   25.24
  -4   4  -4 1496.02   29.79
  -4  -4  -4 1590.38   27.04
  -4  -4  -2 2711.18   37.11
  -4   4  -2 2658.33   41.02
   4   4  -2 2656.61   39.64
   4   4   0 3859.50   52.14
  -4   4   0 3950.25   55.71
   4   4   2 2592.76   35.85
  -4   4   2 2475.01   36.62
   4  -6 -12   36.02    7.78
   4   6 -10  161.63   13.97
   4  -6 -10  160.33   12.35
  -4   6 -10  170.66   13.83
  -4  -6 -10  150.87   10.85
   4  -6  -8   61.06    7.09
  -4  -6  -8   69.14    6.64
  -4   6  -8   65.25    8.38
   4   6  -8   79.52    9.31
   4   6  -6  764.24   17.38
   4   6  -6  755.48   23.11
  -4   6  -6  751.62   22.29
  -4  -6  -6  799.47   19.34
   4   6  -4  191.68    9.27
  -4   6  -4  181.06    8.82
  -4  -6  -4  190.70    6.61
   4   6  -4  180.20    7.23
   4   6  -2 9810.32  134.19
  -4  -6  -2 9692.92  127.26
   4   6  -2 9999.00  133.79
  -4   6  -2 9981.17  134.07
   4   6   0  784.38   12.31
  -4   6   0  789.85   15.74
  -4   6   2 9359.45  125.96
  -4   8 -10    5.39    6.02
   4   8 -10    8.80    6.12
   4  -8 -10    2.02    4.25
   4   8  -8  864.54   28.71
  -4   8  -8  860.35   27.85
   4  -8  -8  828.60   24.88
  -4  -8  -8  819.91   22.51
  -4  -8  -6  312.66   10.85
   4   8  -6  314.15   14.60
  -4   8  -6  283.06   13.67
   4   8  -6  326.14   11.76
  -4  -8  -4 1335.77   22.21
   4   8  -4 1336.31   27.08
   4   8  -4 1338.22   28.75
  -4   8  -4 1285.35   28.17
   4   8  -2  506.20   14.16
   4   8  -2  483.75   12.54
  -4   8  -2  504.77   13.18
   4   8   0  563.45   15.03
   4   8   0  532.07    9.13
  -4   8   0  544.10   13.03
  -4   8   2  473.95   12.80
  -4  10 -10  370.83   20.68
   4  10 -10  370.72   21.06
  -4  10  -8   26.35    6.57
   4  10  -8   29.38    6.85
   4 -10  -8   20.06    4.60
   4  10  -6 2256.38   46.90
  -4  10  -6 2142.82   45.40
  -4 -10  -6 2255.03   37.63
   4  10  -6 2253.98   42.67
   4  10  -4  267.80   11.58
   4  10  -4  275.05   11.53
  -4  10  -4  271.54   11.70
  -4 -10  -4  265.88    6.48
  -4 -10  -4  259.15    6.28
   4  10  -2 2818.46   49.13
  -4  10  -2 2845.14   46.22
   4  10  -2 2875.82   45.28
   4  10   0  605.46   10.35
   4  10   0  668.69   18.15
  -4  10   0  639.35   15.37
  -4  10   2 2748.50   47.02
  -4  10   2 2825.08   42.83
  -4  12 -10   17.76    7.42
   4  12 -10    9.30    6.40
  -4  12  -8  176.48   13.11
   4  12  -8  178.92   13.22
   4  12  -6  212.62   11.59
  -4  12  -6  217.16   12.61
   4  12  -6  199.09   12.28
   4  12  -4  244.60   12.07
  -4  12  -4  254.74   11.84
   4  12  -4  244.27   11.30
   4  12  -2  302.98   12.93
   4  12  -2  287.53    9.80
  -4  12  -2  293.57   10.70
  -4  12   0 1248.50   25.92
   4  12   0 1354.94   30.35
   4  12   0 1253.71   19.40
  -4  12   2  274.13   11.56
   4  14 -10   42.76    8.64
   4  14  -8   48.92    7.97
  -4  14  -8   69.55    8.88
  -4  14  -8   65.75    9.35
   4  14  -6  404.19   17.28
  -4  14  -6  376.17   17.14
   4  14  -6  397.08   17.46
   4  14  -4   65.41    7.36
  -4  14  -4   75.14    7.03
   4  14  -4   76.58    7.01
  -4  14  -2  949.55   22.31
   4  14  -2  969.22   20.65
   4  14  -2  910.63   26.18
  -4  14  -2  954.70   26.97
  -4  14   0   15.83    3.44
   4  14   0    7.87    4.03
  -4  14   0   13.18    4.51
  -4  14   2  790.55   22.64
   4  16  -8  280.58   17.18
  -4  16  -8  262.17   16.39
  -4  16  -8  251.23   16.45
  -4  16  -6   79.22    8.61
   4  16  -6   82.52    9.17
   4  16  -6   76.23    8.36
  -4  16  -6   83.04    9.73
   4  16  -4  480.02   19.94
   4  16  -4  483.31   16.92
  -4  16  -4  460.67   20.22
  -4  16  -4  483.48   17.73
  -4  16  -2  318.02   12.88
  -4  16  -2  320.54   15.92
   4  16  -2  310.76   15.74
  -4  16   0  111.73    7.08
  -4  16   0  128.28    9.92
  -4  16   2  315.20   14.87
  -4  18  -8    3.34    4.85
  -4  18  -8    9.84    5.94
  -4  18  -6  175.30   12.74
   4  18  -6  160.49   13.08
  -4  18  -6  155.63   13.20
   4  18  -4   81.33    9.26
  -4  18  -4   71.79    7.75
  -4  18  -4   65.32    8.86
   4  18  -2  552.36   22.61
  -4  18  -2  535.70   22.39
  -4  18   0  136.33   10.98
  -4  18   2  524.16   20.86
  -4  20  -6   80.86   11.00
   4  20  -6   75.74   10.36
  -4  20  -4  324.49   19.62
   4  20  -4  343.45   19.76
  -4  20  -2  148.87   12.76
   4  20  -2  146.47   13.03
  -4  20   0  500.24   22.16
  -4  20   2  136.22   11.74
  -4  22  -4   57.81    9.95
  -4  22  -2   15.16    6.93
  -4  22   0  130.22   12.59
  -4  22   2   25.45    6.68
   5   1 -11  138.22   13.24
  -5   1 -11  128.04   12.09
  -5  -1 -11  133.30   11.96
   5  -1 -11  137.70   13.09
   5  -1  -9  153.83   12.06
  -5  -1  -9  134.44   10.26
   5   1  -9  122.18   11.17
  -5   1  -9  145.27   11.23
   5   1  -7  343.09   15.28
  -5   1  -7  364.26   14.93
  -5  -1  -7  347.02   14.09
  -5   1  -5  717.33   18.89
  -5  -1  -5  748.61   18.42
  -5  -1  -3   46.01    3.37
  -5   1  -3   43.97    3.51
  -5  -1  -1  451.99    8.77
   5   1  -1  411.87    9.06
  -5   1  -1  448.60    9.31
  -5   1   1  492.89   10.66
   5   1   1  505.42    9.54
   5   3 -11   55.42    9.70
  -5   3 -11   60.18    9.35
  -5  -3 -11   56.89    8.26
   5  -3 -11   55.18    9.18
  -5  -3  -9   87.14    8.44
  -5   3  -9   81.01    9.39
   5  -3  -9   91.10    9.31
   5   3  -9   74.43    9.11
   5   3  -7   46.68    6.43
  -5   3  -7   63.60    7.15
  -5  -3  -7   58.60    6.03
  -5   3  -5 1032.85   24.35
  -5  -3  -5 1082.51   22.49
   5   3  -5 1053.18   17.47
  -5   3  -3  818.92   18.12
  -5  -3  -3  821.54   15.74
   5   3  -3  836.18   14.49
  -5   3  -1 4600.42   65.12
   5  -3  -1 4752.44   66.25
  -5  -3  -1 4743.25   62.90
   5   3   1 4353.48   59.81
  -5  -3   1 4461.48   62.14
  -5   3   3  727.76   11.93
   5   5 -11  205.72   16.23
  -5  -5 -11  216.49   14.15
  -5   5 -11  253.27   17.18
   5  -5 -11  237.95   15.98
  -5   5  -9  552.74   22.61
   5  -5  -9  566.55   22.14
  -5  -5  -9  559.11   20.03
   5   5  -9  558.88   23.51
   5   5  -7  162.41   11.18
  -5   5  -7  159.32   10.71
  -5  -5  -7  160.33    8.92
   5   5  -7  167.06    6.41
  -5  -5  -5  677.58   15.94
   5   5  -5  661.12   19.53
  -5   5  -5  630.52   18.78
   5   5  -5  646.08   14.32
   5   5  -3 1172.64   21.48
  -5  -5  -3 1188.91   19.62
  -5   5  -3 1219.19   23.97
  -5   5  -1  156.80    5.86
  -5  -5  -1  167.70    3.45
  -5   5   1  102.32    5.18
   5   5   1  111.42    2.59
  -5   5   3 1294.15   21.59
   5   7 -11   47.14    9.16
  -5   7 -11   51.81    9.46
   5  -7 -11   45.55    7.97
   5   7  -9  393.55   19.93
   5  -7  -9  408.77   18.47
  -5   7  -9  406.06   19.92
  -5  -7  -9  395.40   16.07
  -5   7  -7  483.92   19.14
  -5  -7  -7  487.07   15.48
   5   7  -7  512.49   14.07
   5   7  -7  512.99   20.02
  -5   7  -5  854.94   22.81
   5   7  -5  853.08   19.40
  -5  -7  -5  880.18   18.32
   5   7  -5  897.01   23.73
   5   7  -3 3924.23   59.90
  -5   7  -3 3988.56   61.41
   5   7  -3 3936.03   61.07
  -5  -7  -3 3928.42   53.46
  -5   7  -1 2649.82   41.37
   5   7  -1 2625.35   39.36
   5   7  -1 2749.29   43.62
  -5   7   1 2584.24   41.06
  -5   7   3 3815.71   56.57
   5   9 -11  173.58   15.61
   5   9  -9  406.84   20.53
   5  -9  -9  378.71   17.51
  -5   9  -9  382.27   19.60
   5   9  -7  821.54   20.64
  -5   9  -7  783.87   25.40
   5   9  -7  796.42   26.15
  -5  -9  -7  759.80   19.47
  -5  -9  -5  230.60    7.48
  -5   9  -5  215.74   11.28
   5   9  -5  238.41   12.02
   5   9  -5  218.59    9.90
   5   9  -3  621.04   16.94
   5   9  -3  610.21   16.42
  -5   9  -3  612.03   16.76
   5   9  -1  160.18    5.69
  -5   9  -1  164.86    7.13
   5   9  -1  159.58    8.26
  -5   9   1  124.91    6.24
  -5   9   3  555.27   14.79
  -5  11  -9  225.58   15.53
   5  11  -9  216.66   15.97
   5  11  -7  478.78   20.34
   5  11  -7  477.48   16.62
  -5  11  -7  455.91   19.33
   5  11  -5 1433.36   32.88
  -5  11  -5 1317.91   31.77
   5  11  -5 1342.34   30.86
  -5  11  -3 1057.19   24.11
   5  11  -3 1060.85   25.75
   5  11  -3 1060.43   23.67
  -5  11  -1 3457.57   54.90
   5  11  -1 3553.01   59.97
   5  11  -1 3539.28   51.07
  -5  11   1 3309.69   53.68
  -5  11   1 3044.67   49.56
  -5  11   3  929.99   22.19
   5  13  -9   98.89   11.57
  -5  13  -9  122.37   12.10
  -5  13  -7  157.90   11.98
   5  13  -7  169.49   10.73
   5  13  -7  161.65   12.32
  -5  13  -5  947.37   26.22
   5  13  -5  930.53   26.33
   5  13  -5  959.64   26.39
  -5  13  -3   98.01    7.13
   5  13  -3   86.63    6.23
   5  13  -3   85.46    7.77
  -5  13  -1  438.42   16.47
   5  13  -1  413.60   16.04
   5  13  -1  427.63   10.41
  -5  13  -1  442.44   13.80
  -5  13   1  459.24   13.59
  -5  13   1  460.29   16.18
  -5  13   3  126.04    8.26
  -5  15  -9  141.45   13.54
   5  15  -9   89.76   10.94
  -5  15  -7  233.86   14.75
   5  15  -7  236.71   14.76
   5  15  -7  235.98   13.81
   5  15  -5  727.25   24.42
  -5  15  -5  735.59   23.42
   5  15  -5  749.76   23.25
  -5  15  -3 1195.36   28.32
   5  15  -3 1168.00   31.57
   5  15  -3 1158.28   26.02
  -5  15  -3 1180.92   32.31
  -5  15  -1  866.86   25.97
  -5  15  -1  927.99   22.95
   5  15  -1  852.06   26.15
  -5  15   1  872.87   20.24
  -5  15   1  837.96   24.82
  -5  15   3  972.63   26.59
   5  17  -9  168.01   14.71
  -5  17  -7   94.13   10.72
   5  17  -7   93.07    9.95
   5  17  -7  103.35   10.42
  -5  17  -7   92.82   10.25
   5  17  -5  129.89    9.56
   5  17  -5  137.69   11.60
  -5  17  -5  127.61   10.17
  -5  17  -5  120.99   11.47
  -5  17  -3  358.17   15.31
   5  17  -3  326.51   16.87
  -5  17  -3  349.77   17.72
  -5  17  -1   24.70    4.55
  -5  17  -1   17.02    5.33
  -5  17   1   23.00    5.36
  -5  17   3  322.88   15.76
  -5  19  -7  136.87   12.27
  -5  19  -7  146.16   13.78
  -5  19  -5  151.02   11.62
   5  19  -5  135.92   12.36
  -5  19  -5  138.06   13.10
  -5  19  -3  613.00   25.13
   5  19  -3  574.78   24.39
  -5  19  -1  493.05   21.64
  -5  19   1  459.00   20.39
  -5  19   3  562.61   22.49
  -5  21  -5   61.57   10.52
  -5  21  -3   24.66    7.35
  -5  21  -1    1.86    4.88
  -5  21   1   -2.17    5.28
  -5  23  -1  368.03   21.06
  -5  23   1  422.21   22.55
  -6   0 -12   -0.30    6.27
   6   0 -10  314.36   18.01
  -6   0 -10  302.52   16.51
   6   0  -8    0.61    4.47
  -6   0  -8   -0.93    3.81
  -6   0  -6 1133.04   26.23
  -6   0  -4    1.05    2.19
  -6   0  -2 3019.87   44.07
  -6   0   0    2.41    1.45
  -6  -2 -12   82.07   10.13
   6  -2 -12   69.68   10.31
  -6   2 -12   94.64   11.68
  -6   2 -10   -1.36    5.42
  -6  -2 -10   -0.86    4.67
   6  -2 -10    2.16    5.35
   6   2 -10    1.39    5.27
  -6   2  -8  480.23   18.84
  -6  -2  -8  487.68   17.92
   6   2  -8  484.78   19.74
  -6   2  -6   75.79    6.63
  -6  -2  -6   72.23    5.85
  -6   2  -4 1809.68   32.93
  -6  -2  -4 1810.03   31.28
  -6   2  -2  457.04   11.06
  -6  -2  -2  437.93    9.42
  -6  -2   0 4518.91   60.68
   6   2   0 4361.72   61.37
  -6   2   0 4294.91   63.61
   6   2   2  449.17    9.83
  -6  -2   2  435.19    8.62
  -6  -4 -12   14.75    6.02
   6  -4 -12   22.09    7.55
   6  -4 -10  338.70   18.32
  -6   4 -10  331.83   18.39
  -6  -4 -10  320.18   16.20
   6   4 -10  307.96   18.29
  -6   4  -8   33.43    6.59
   6   4  -8   31.98    6.34
  -6  -4  -8   31.02    5.08
   6   4  -6  491.87   10.56
  -6  -4  -6  481.80   14.67
   6   4  -6  500.04   17.68
  -6   4  -6  473.82   16.74
  -6  -4  -4  431.21   11.10
  -6   4  -4  425.10   13.19
   6   4  -4  404.32    9.64
  -6  -4  -2 3617.15   49.42
  -6   4  -2 3583.49   53.55
  -6   4   0   19.58    2.84
   6   4   0   13.65    1.43
   6   4   2 3885.41   53.71
   6  -6 -12   91.35   11.21
  -6  -6 -10    2.46    3.84
   6   6 -10    5.45    5.93
   6  -6 -10    2.88    4.65
  -6   6 -10    1.52    5.36
  -6   6  -8 1141.97   32.07
  -6  -6  -8 1119.72   27.65
   6   6  -8 1125.14   33.20
   6   6  -6  142.64    6.30
   6   6  -6  148.49   10.17
  -6   6  -6  134.74    9.46
  -6  -6  -6  140.38    7.25
   6   6  -4 4648.86   68.92
  -6  -6  -4 4851.17   67.08
  -6   6  -4 4686.23   73.02
  -6   6  -2  279.59    9.32
  -6  -6  -2  296.70    6.14
   6   6   0 5528.02   74.20
  -6   6   0 5762.94   80.67
   6   6   2  258.71    5.67
  -6   6   2  264.24    8.57
  -6   6   4 4607.75   65.09
   6   8 -10  593.42   26.26
   6  -8 -10  591.57   24.14
  -6   8 -10  600.97   25.93
   6   8  -8  121.45   10.90
  -6   8  -8  125.27   10.77
  -6  -8  -8  129.98    8.18
   6   8  -6  961.57   21.71
   6   8  -6  926.99   26.84
  -6   8  -6  890.00   25.64
  -6  -8  -6  957.59   20.67
   6   8  -4  199.36    8.68
  -6   8  -4  189.48    9.80
   6   8  -4  182.59    9.66
  -6  -8  -4  183.08    5.70
   6   8  -2  275.03   10.25
  -6   8  -2  261.56    9.66
   6   8  -2  271.61    9.11
   6   8   0  727.13   11.91
   6   8   0  700.12   12.08
  -6   8   0  748.53   17.69
  -6   8   2  286.33    9.23
  -6   8   2  259.68    9.30
  -6   8   4  191.46    7.66
   6  10 -10   57.83   10.07
  -6  10 -10   54.95    9.71
   6  10  -8  184.48   13.61
  -6  10  -8  185.38   13.08
   6  10  -6  148.01   10.72
  -6  10  -6  146.51   10.36
   6  10  -6  143.90    8.52
  -6 -10  -6  152.73    6.55
  -6 -10  -4 1995.93   28.43
   6  10  -4 2051.16   39.58
  -6  10  -4 2074.62   39.55
   6  10  -4 2010.45   38.63
   6  10  -2  941.70   23.15
   6  10  -2  932.95   19.93
  -6  10  -2  959.84   21.34
   6  10   0 6249.31   81.66
   6  10   0 6132.68   81.70
  -6  10   2  906.67   21.50
  -6  10   2  964.40   20.13
  -6  10   4 1994.27   36.33
  -6  12 -10  304.84   19.36
   6  12 -10  255.25   17.89
  -6  12  -8  105.49   10.79
   6  12  -8  101.84   10.81
   6  12  -6  800.23   25.48
   6  12  -6  770.79   22.82
  -6  12  -6  730.72   24.20
   6  12  -4  211.95   10.68
   6  12  -4  212.98   11.31
  -6  12  -4  212.23   10.97
   6  12  -2  884.08   23.78
   6  12  -2  858.12   19.04
  -6  12  -2  847.15   20.79
   6  12   0  493.52    8.31
  -6  12   0  538.67   16.17
   6  12   0  514.10    8.37
  -6  12   2  900.45   19.37
  -6  12   2  777.89   21.39
  -6  12   4  192.28    9.70
  -6  14  -8  580.90   24.26
   6  14  -8  536.10   23.73
  -6  14  -6  161.41   11.58
   6  14  -6  179.16   11.47
   6  14  -6  169.00   11.66
   6  14  -4 1037.51   28.68
  -6  14  -4 1042.06   27.01
   6  14  -4 1000.08   25.69
  -6  14  -2  419.31   14.79
   6  14  -2  415.06   16.97
   6  14  -2  405.40   12.17
  -6  14   0 1058.67   25.68
  -6  14   0 1100.90   28.40
  -6  14   2  385.20   15.50
  -6  14   2  409.33   12.51
  -6  14   4  901.59   24.64
   6  16  -8   34.40    7.34
  -6  16  -8   28.50    7.07
  -6  16  -8   32.19    7.27
   6  16  -6  110.43   10.34
  -6  16  -6  108.17    9.80
   6  16  -6  106.54    9.55
  -6  16  -4  238.65   12.72
   6  16  -4  248.33   14.50
  -6  16  -4  217.16   14.06
   6  16  -4  253.28   11.99
  -6  16  -2  380.24   17.75
  -6  16  -2  434.25   15.86
  -6  16   0   77.47    8.07
  -6  16   0   70.46    6.16
  -6  16   2  337.66   15.40
  -6  16   4  213.00   12.43
  -6  18  -8   45.49    8.25
  -6  18  -8   47.78    8.75
   6  18  -6   63.38    8.73
  -6  18  -6   70.93    8.91
  -6  18  -6   84.04   10.53
  -6  18  -4  109.15    9.45
  -6  18  -4   87.24    9.92
   6  18  -4  113.58   10.85
  -6  18  -2  203.68   13.97
  -6  18   0   74.64    8.71
  -6  18   2  182.65   12.55
  -6  20  -6   55.68    9.39
  -6  20  -4   42.08    8.03
  -6  20  -2  242.14   16.05
  -6  20   0  327.76   18.17
  -6  20   2  233.42   15.20
  -6  22  -4  102.04   12.26
  -6  22  -2  101.93   11.60
  -6  22   0   55.70    8.95
  -6  22   2  110.88   11.64
  -7   1 -11  117.08   11.84
   7   1 -11  128.23   12.73
  -7  -1 -11  104.37   10.83
   7  -1 -11  113.59   11.96
  -7  -1  -9  223.93   12.99
   7   1  -9  226.63   14.45
   7  -1  -9  216.55   14.00
  -7   1  -9  208.60   13.12
  -7   1  -7  839.45   23.67
  -7  -1  -7  824.66   22.84
  -7   1  -5   85.71    6.28
  -7  -1  -5   92.87    5.96
  -7   1  -3 1701.89   29.38
  -7  -1  -3 1703.16   28.49
  -7   1  -1 7254.17   97.66
  -7  -1  -1 7131.41   97.18
   7   1   1 6035.82   81.61
  -7   1   1 5976.07   83.61
  -7  -1   3 1662.83   23.37
   7   3 -11  326.94   20.18
  -7   3 -11  343.58   19.36
   7  -3 -11  348.21   20.04
  -7  -3 -11  342.00   18.01
   7  -3  -9   48.57    7.19
  -7   3  -9   35.92    6.69
   7   3  -9   50.27    7.64
  -7  -3  -9   42.05    6.14
  -7   3  -7  727.13   22.11
   7   3  -7  699.37   22.90
  -7  -3  -7  692.66   20.05
  -7   3  -5   31.28    4.59
  -7  -3  -5   45.37    4.27
  -7  -3  -3 5074.18   71.26
  -7   3  -3 5179.61   74.75
  -7   3  -1 1975.97   32.30
  -7  -3  -1 2038.08   31.29
   7   3   1 1798.93   26.92
  -7   3   1 1774.51   30.43
  -7  -3   3 5578.36   75.52
   7   5 -11  255.48   17.83
  -7   5 -11  252.49   17.31
  -7  -5 -11  235.56   14.53
   7  -5 -11  257.67   17.08
  -7  -5  -9   18.01    4.52
   7   5  -9   12.12    5.39
   7  -5  -9   23.03    6.06
  -7   5  -9   24.07    6.42
  -7   5  -7  950.12   26.79
  -7  -5  -7  916.84   23.00
   7   5  -7  928.44   27.82
  -7  -5  -5  593.58   14.77
  -7   5  -5  586.46   17.68
  -7  -5  -3 1941.57   29.42
  -7   5  -3 1898.78   34.58
  -7   5  -1 2230.72   35.86
  -7  -5  -1 2173.00   31.52
   7   5   1 1943.30   27.41
  -7   5   1 1805.26   32.92
   7   5   3 2041.44   31.51
  -7   5   3 1959.97   30.81
   7   7 -11  161.93   15.05
   7  -7 -11  169.74   13.88
  -7   7 -11  178.63   15.14
   7   7  -9  113.33   11.20
  -7   7  -9  129.53   11.49
  -7  -7  -9  124.80    8.90
   7  -7  -9  139.65   11.02
  -7  -7  -7 1374.06   29.00
   7   7  -7 1363.67   35.45
  -7   7  -7 1369.47   34.45
   7   7  -5  613.10   15.38
  -7   7  -5  589.07   18.86
  -7  -7  -5  606.45   14.19
   7   7  -5  575.34   18.77
  -7  -7  -3 2659.18   37.78
  -7   7  -3 2719.11   45.25
  -7   7  -1  935.79   19.86
   7   7   1  831.26   12.15
  -7   7   1  733.63   18.27
  -7   7   3 2400.82   38.39
   7   9  -9   91.11   10.85
  -7   9  -9  105.32   11.16
   7  -9  -9   91.25    9.31
   7   9  -7 1021.22   30.33
  -7   9  -7 1020.51   29.34
  -7  -9  -7  999.25   22.49
  -7   9  -5   27.90    5.38
  -7  -9  -5   28.91    2.67
   7   9  -5   30.83    4.07
   7   9  -5   28.08    5.06
  -7   9  -3 2881.36   49.01
   7   9  -3 2873.34   49.06
   7   9  -3 2889.90   48.57
  -7   9  -1 1047.53   22.20
   7   9  -1  999.53   18.92
  -7   9   1  783.87   18.99
  -7   9   3 2873.24   46.93
   7  11  -9  101.86   11.48
  -7  11  -9  112.14   11.74
   7  11  -7  588.25   22.81
  -7  11  -7  554.14   21.74
  -7  11  -5  110.99    8.56
   7  11  -5   97.14    7.38
   7  11  -5  109.40    8.83
   7  11  -3 1955.28   36.90
   7  11  -3 1991.39   39.26
  -7  11  -3 1981.31   37.87
   7  11  -1 1477.09   25.15
  -7  11  -1 1491.70   29.82
  -7  11   1 1082.81   23.80
  -7  11   3 1812.75   35.01
  -7  13  -9   83.75   10.74
   7  13  -9   65.55    9.62
  -7  13  -7  290.98   15.94
   7  13  -7  288.89   16.52
   7  13  -5  249.55   12.74
  -7  13  -5  247.74   12.97
   7  13  -5  251.74   13.12
  -7  13  -3  531.01   17.46
   7  13  -3  556.29   19.49
   7  13  -3  573.87   16.79
   7  13  -1  467.48   11.01
  -7  13  -1  472.31   15.15
  -7  13   1  442.32   15.98
  -7  13   1  397.97   13.56
  -7  13   3  452.64   15.99
   7  15  -9   60.20    9.57
  -7  15  -9   74.61   10.43
  -7  15  -7  206.45   14.26
   7  15  -7  225.86   14.72
  -7  15  -5  286.46   14.55
   7  15  -5  279.22   14.85
   7  15  -5  286.57   13.94
  -7  15  -3  223.50   11.80
   7  15  -3  238.32   10.37
  -7  15  -1  324.77   15.38
  -7  15  -1  324.70   13.84
  -7  15   1  335.27   15.13
  -7  15   1  326.74   12.46
  -7  15   3  203.96   11.58
   7  17  -9   21.03    6.86
  -7  17  -7   73.36   10.05
   7  17  -7   71.77    8.97
  -7  17  -7   77.87    9.78
  -7  17  -5  105.23   10.87
  -7  17  -5  116.96   10.05
  -7  17  -3   65.68    8.46
  -7  17  -3   52.48    6.66
  -7  17  -1  109.28   10.05
  -7  17  -1  128.40    9.37
  -7  17   1  119.00   10.18
  -7  17   3   66.35    7.57
  -7  19  -7   12.48    5.74
  -7  19  -7   16.53    7.31
  -7  19  -5  110.51   10.30
  -7  19  -5   93.21   10.98
  -7  19  -3   57.00    8.56
  -7  19  -1  175.31   13.20
  -7  19   1  140.51   11.69
  -7  19   3   58.02    8.06
  -7  21  -5  180.37   15.51
  -7  21  -3   24.57    7.10
  -7  21  -1   86.19   10.48
  -7  21   1   84.29    9.86
  -7  21   3   12.03    5.70
  -7  23  -1  119.53   12.69
  -7  23   1  127.58   12.90
  -8   0 -12   58.64    9.16
  -8   0 -10   -5.04    5.08
   8   0 -10   -6.93    6.22
  -8   0  -8  789.04   24.00
  -8   0  -6    2.58    2.91
  -8   0  -4 4123.74   62.47
  -8   0  -2    3.57    1.70
  -8   0   0 3075.80   47.02
  -8  -2 -12   53.39    8.57
   8   2 -10  312.14   18.39
   8  -2 -10  341.98   18.79
  -8   2 -10  320.81   17.49
  -8  -2 -10  339.46   16.98
   8   2  -8    3.36    5.23
  -8   2  -8    9.13    4.67
  -8  -2  -8    6.42    3.76
  -8   2  -6  837.15   22.21
  -8  -2  -6  833.63   21.02
  -8   2  -4  216.57    9.10
  -8  -2  -4  220.80    8.21
  -8  -2  -2  912.89   16.87
  -8   2  -2  922.32   18.49
  -8  -2   0 1791.50   28.99
  -8   2   0 1725.23   31.42
   8   2   0 1840.44   30.18
  -8  -4 -12  105.95   10.65
   8   4 -10    4.97    5.93
  -8   4 -10   -1.38    5.40
  -8  -4 -10    3.17    4.40
   8  -4 -10   -2.25    5.27
  -8  -4  -8  273.24   12.77
   8   4  -8  266.47   15.11
  -8   4  -8  260.24   14.29
  -8   4  -6  437.05   16.07
  -8  -4  -6  448.68   14.10
  -8  -4  -4 1310.28   23.69
  -8   4  -4 1265.05   26.94
  -8  -4  -2  436.39    9.67
  -8   4  -2  410.84   11.66
  -8  -4   0 3661.84   51.89
   8   4   0 3730.23   53.10
  -8   4   0 3670.94   57.56
  -8   4   2  401.33   12.02
   8   4   2  432.35    9.68
  -8   4   4 1263.49   19.61
   8   6 -10  315.47   19.16
  -8   6 -10  341.72   18.89
  -8  -6 -10  314.18   15.27
   8  -6 -10  333.75   18.50
  -8   6  -8  117.41   10.18
  -8  -6  -8  115.79    8.03
   8   6  -8  110.96   10.44
  -8  -6  -6  844.00   19.81
   8   6  -6  845.51   24.68
  -8   6  -6  871.64   24.30
  -8   6  -4  589.22   17.34
  -8  -6  -4  587.28   12.87
  -8   6  -2  512.64   13.94
  -8  -6  -2  526.42   11.04
   8   6   0 1754.75   27.05
  -8   6   0 1672.61   32.53
   8   6   2  591.44   11.10
  -8   6   2  579.23   14.97
  -8   6   4  610.72   13.01
   8   8 -10  126.77   12.80
  -8   8 -10  133.46   12.89
   8  -8 -10  126.59   11.59
   8   8  -8  535.78   22.36
  -8  -8  -8  534.22   16.92
  -8   8  -8  525.33   21.71
  -8   8  -6  375.77   16.20
  -8  -8  -6  396.12   11.92
   8   8  -6  387.02   16.75
  -8  -8  -4 3436.19   48.75
  -8   8  -4 3377.78   57.86
  -8   8  -2   18.19    3.35
   8   8   0 6503.61   87.51
  -8   8   0 6605.53   96.36
  -8   8   2   17.71    3.31
  -8   8   4 3207.86   49.83
   8  10 -10  658.14   28.49
  -8  10 -10  685.66   28.30
   8 -10 -10  664.57   26.10
   8  10  -8  118.71   11.16
  -8  10  -8  116.95   10.83
   8  10  -6  920.97   27.19
  -8  10  -6  886.31   26.37
  -8  10  -4  310.20   13.28
   8  10  -4  307.34   12.88
  -8 -10  -4  318.52    6.82
  -8  10  -2 1213.22   26.16
   8  10  -2 1195.06   24.12
  -8  10   0    9.62    3.10
   8  10   0   12.34    1.42
   8  10   0   11.13    1.32
  -8  10   2 1124.25   25.26
  -8  10   2 1241.57   25.37
  -8  10   4  305.56   11.06
  -8  12 -10   28.74    8.31
   8  12 -10   29.17    8.42
   8  12  -8  246.46   15.88
  -8  12  -8  258.07   15.88
   8  12  -6  176.12   11.84
  -8  12  -6  171.17   11.71
   8  12  -4 1089.07   27.02
  -8  12  -4 1131.90   27.93
  -8  12  -2  804.42   21.38
   8  12  -2  789.76   18.44
   8  12   0 1863.08   26.02
  -8  12   0 2050.88   38.90
  -8  12   2  750.20   20.87
  -8  12   2  811.55   19.88
  -8  12   4 1086.63   25.59
  -8  14  -8  164.16   13.40
   8  14  -8  147.00   12.82
  -8  14  -6  272.44   14.90
   8  14  -6  293.43   15.43
  -8  14  -4  188.89   11.22
   8  14  -4  221.07   11.20
  -8  14  -2  370.11   14.69
   8  14  -2  351.31   11.26
  -8  14   0 1353.06   32.71
  -8  14   0 1313.93   30.68
  -8  14   2  292.57   13.53
  -8  14   2  321.22   11.87
  -8  14   4  165.44    9.84
  -8  16  -8  195.64   14.88
   8  16  -8  179.25   14.13
  -8  16  -6  158.48   12.00
   8  16  -6  148.53   11.12
  -8  16  -4  319.36   15.14
  -8  16  -2  847.58   24.61
  -8  16   0  305.06   15.42
  -8  16   0  309.19   13.42
  -8  16   2  745.48   24.07
  -8  16   4  266.43   13.72
  -8  18  -8   77.92   10.18
  -8  18  -8   68.75   10.15
  -8  18  -6  193.67   14.11
  -8  18  -6  198.26   15.27
  -8  18  -4  235.33   14.01
  -8  18  -4  209.48   14.83
  -8  18  -2  553.21   23.01
  -8  18  -2  638.69   22.88
  -8  18   0   74.71    8.74
  -8  18   2  569.07   22.25
  -8  18   4  196.63   12.98
  -8  20  -6  237.42   17.52
  -8  20  -4  141.42   13.23
  -8  20  -2   15.29    6.14
  -8  20   0   77.80    9.72
  -8  20   2   14.07    5.61
  -8  22  -2  302.61   18.95
  -8  22   0   57.02    9.37
  -8  22   2  279.28   17.96
   9   1 -11   86.13   11.03
   9  -1 -11  100.51   11.72
  -9   1 -11  103.74   10.95
  -9  -1 -11   98.97   10.40
  -9   1  -9  293.81   15.26
  -9  -1  -9  290.64   14.77
   9   1  -9  288.94   16.47
   9  -1  -9  282.12   16.36
  -9   1  -7  454.27   16.76
  -9  -1  -7  432.45   15.73
  -9   1  -5 1545.91   31.07
  -9  -1  -5 1567.71   30.48
  -9   1  -3  270.35    9.21
  -9  -1  -3  271.14    8.64
  -9  -1  -1 1649.85   28.73
  -9   1  -1 1681.47   28.99
  -9  -1   1 1697.76   28.22
  -9   1   1 1596.04   29.20
   9   3 -11  209.29   16.09
   9  -3 -11  227.78   16.79
  -9   3 -11  208.99   15.41
  -9  -3 -11  202.88   13.80
   9   3  -9  260.59   15.83
  -9   3  -9  255.25   14.91
  -9  -3  -9  251.29   13.47
  -9   3  -7  219.48   12.02
  -9  -3  -7  197.57   10.11
  -9  -3  -5  686.29   16.96
  -9   3  -5  661.22   18.63
  -9  -3  -3  570.97   12.97
  -9   3  -3  609.30   15.33
  -9  -3  -1 2080.96   33.76
  -9   3  -1 2005.66   34.86
  -9   3   1 1671.05   30.51
  -9  -3   3  471.58   10.24
  -9   5 -11   23.68    7.56
  -9  -5 -11   25.49    5.91
   9  -5 -11   29.07    7.88
   9   5 -11   20.08    7.03
  -9   5  -9  268.64   15.61
  -9  -5  -9  253.55   13.03
   9   5  -9  244.39   15.56
  -9   5  -7  122.25    9.41
  -9  -5  -7  121.79    7.63
   9   5  -7  121.77    9.76
  -9  -5  -5 1084.13   21.94
  -9   5  -5 1044.62   25.54
  -9   5  -3 1678.93   32.05
  -9  -5  -3 1700.81   27.25
  -9   5  -1 4097.08   61.60
  -9  -5  -1 4012.32   57.16
   9   5   1 3785.49   52.81
  -9   5   1 3749.40   59.33
   9   7 -11  143.15   14.09
   9  -7 -11  146.84   13.48
  -9   7 -11  165.66   14.74
   9   7  -9  446.03   21.52
  -9   7  -9  454.47   21.04
  -9  -7  -9  453.11   17.06
  -9  -7  -7  469.55   14.86
  -9   7  -7  464.28   18.56
   9   7  -7  462.26   19.27
  -9   7  -5  866.82   23.38
  -9  -7  -5  862.59   18.05
  -9   7  -3  370.79   12.87
  -9  -7  -3  370.95    8.88
  -9   7  -1  292.39   10.78
   9   7   1  343.67    7.31
  -9   7   1  335.98   11.78
   9   7   3  434.95   10.08
   9  -9 -11   42.33    7.82
   9   9  -9  104.91   11.36
  -9   9  -9   96.50   10.67
   9   9  -7  366.37   17.48
  -9   9  -7  342.98   16.55
  -9  -9  -5  861.44   16.86
  -9   9  -5  859.39   24.23
   9   9  -5  835.35   24.12
  -9   9  -3 2707.07   46.19
  -9  -9  -3 2537.55   35.68
  -9   9  -1 3135.43   52.08
   9   9   1 2693.00   35.80
  -9   9   1 2534.13   45.98
  -9   9   3 2329.79   40.13
  -9   9   5  772.06   17.99
   9  11  -9  188.42   14.87
  -9  11  -9  179.50   14.10
  -9  11  -7  230.38   14.16
   9  11  -7  244.64   14.79
  -9  11  -5  296.17   13.97
   9  11  -5  298.20   14.06
  -9  11  -3  349.88   13.60
   9  11  -3  342.14   12.64
   9  11  -1  349.77    9.85
  -9  11  -1  368.14   13.43
  -9  11   1  340.93   12.82
  -9  11   3  353.35   12.83
  -9  11   5  329.48   12.13
  -9  13  -9  382.05   20.79
   9  13  -9  350.53   20.55
   9  13  -7  263.69   15.65
  -9  13  -7  254.73   15.39
   9  13  -5  620.76   21.25
  -9  13  -5  633.84   21.74
   9  13  -3  821.45   21.17
  -9  13  -3  820.98   23.32
   9  13  -1  883.06   17.51
  -9  13  -1  954.41   24.73
  -9  13   1  779.07   21.20
  -9  13   3  742.34   21.47
  -9  13   5  534.37   17.52
  -9  15  -9  369.70   20.96
   9  15  -9  352.56   20.49
  -9  15  -7  121.55   11.37
   9  15  -7  120.04   11.11
  -9  15  -5  249.05   14.02
   9  15  -5  254.68   13.43
  -9  15  -3  119.39    9.18
   9  15  -3  134.04    7.96
  -9  15  -1   55.85    6.37
  -9  15   1   81.80    7.89
  -9  15   1   74.14    6.41
  -9  15   3   74.24    7.32
  -9  17  -7  166.63   13.39
  -9  17  -5  427.15   19.11
  -9  17  -3  531.46   20.40
  -9  17  -1 1118.79   31.18
  -9  17  -1 1046.97   31.68
  -9  17   1  918.21   28.65
  -9  17   3  493.88   19.78
  -9  19  -7   96.62   11.24
  -9  19  -7   84.86   11.34
  -9  19  -5  172.55   13.33
  -9  19  -5  143.36   13.29
  -9  19  -3  305.69   17.66
  -9  19  -1   -3.06    5.49
  -9  19   1    9.74    5.17
  -9  19   3  377.66   18.66
  -9  21  -5  185.26   15.50
  -9  21  -3  440.42   22.62
  -9  21  -1  373.41   20.40
  -9  21   1  336.40   19.19
  -9  21   3  391.37   20.73
  -9  23  -1    8.77    5.22
  -9  23   1   -1.90    5.41
  -9  23   3   33.30    7.59
 -10   0 -10  182.43   13.01
  10   0 -10  194.45   14.68
 -10   0  -8    3.19    4.02
 -10   0  -6 1502.16   32.01
 -10   0  -4   -2.16    2.69
 -10   0  -2 6073.09   85.96
 -10   0   0    0.76    2.07
 -10  -2 -12  280.75   17.23
 -10   2 -10   23.52    6.42
 -10  -2 -10   17.80    5.74
  10   2 -10   16.01    6.24
  10  -2 -10   22.63    6.78
 -10   2  -8  827.44   25.22
 -10  -2  -8  791.34   23.48
 -10  -2  -6  431.06   14.40
 -10   2  -6  460.57   15.97
 -10   2  -4  575.27   15.93
 -10  -2  -4  601.08   14.82
 -10  -2  -2  348.32    9.92
 -10   2  -2  389.44   11.30
 -10   2   0   33.53    3.93
 -10  -2   0    6.32    2.02
  10   4 -10  199.31   15.02
 -10   4 -10  220.15   15.09
 -10  -4 -10  206.89   12.91
  10  -4 -10  207.70   15.04
 -10   4  -8   78.13    8.58
 -10  -4  -8   70.55    6.80
  10   4  -8   58.03    7.64
 -10   4  -6 1860.67   38.66
 -10  -4  -6 1819.72   34.69
 -10  -4  -4   93.05    5.18
 -10   4  -4  128.87    8.29
 -10   4  -2 9488.71  132.99
 -10  -4  -2 9710.12  129.80
 -10  -4   0 1824.97   29.42
 -10   4   0 1724.30   34.01
 -10   4   2 8981.69  125.78
 -10   4   4   93.57    3.55
  10   6 -10   17.73    6.66
 -10  -6 -10   20.13    5.05
 -10   6 -10   20.39    6.64
  10  -6 -10    6.08    5.19
  10   6  -8  670.93   25.03
 -10  -6  -8  748.27   21.29
 -10   6  -8  716.57   24.79
 -10  -6  -6  146.70    7.43
 -10   6  -6  150.97   10.10
 -10  -6  -4  890.40   17.52
 -10   6  -4  852.78   22.27
 -10   6  -2  475.01   14.23
 -10  -6  -2  474.65   11.55
 -10   6   0   76.48    6.31
 -10   6   2  430.97   14.05
  10   6   2  446.26    9.77
 -10   6   4 1021.47   19.08
  10   8 -10  187.89   15.17
 -10   8 -10  208.80   15.27
  10  -8 -10  186.67   14.06
 -10   8  -8   34.14    6.55
  10   8  -8   39.65    7.42
 -10   8  -6 1077.54   28.34
 -10  -8  -6 1052.18   21.83
 -10  -8  -4  415.78   10.18
 -10   8  -4  408.49   15.04
 -10   8  -2 1934.48   36.92
 -10  -8  -2 1935.78   28.45
  10   8   0   71.10    3.94
 -10   8   0   57.43    5.79
 -10   8   2 1726.45   34.09
  10   8   2 1823.94   26.77
 -10   8   4  397.00   11.59
 -10  10 -10   20.37    7.22
  10 -10 -10   12.93    5.49
  10  10 -10   12.66    6.69
  10  10  -8  154.90   12.69
 -10  10  -8  167.68   12.68
  10  10  -6   13.48    4.74
 -10  10  -6   18.43    5.21
 -10  10  -4  237.97   12.01
  10  10  -4  251.36   11.73
 -10 -10  -4  240.68    6.64
 -10  10  -2   19.47    3.83
  10  10   0  420.73   10.02
 -10  10   0  416.73   15.53
 -10  10   2   29.76    4.16
 -10  10   4  288.82   10.91
  10  12 -10  161.99   14.96
  10  12  -8   59.21    8.99
 -10  12  -8   68.22    9.31
  10  12  -6  731.29   24.96
 -10  12  -6  796.61   25.51
  10  12  -4    6.29    3.79
 -10  12  -4   11.59    4.66
 -10  12  -2 1659.49   35.15
  10  12  -2 1616.16   30.61
  10  12   0  103.10    3.48
 -10  12   0  103.98    8.00
 -10  12   2 1475.40   31.40
 -10  12   2 1501.34   32.89
 -10  12   4    9.79    3.20
 -10  14  -8  417.84   20.90
  10  14  -8  383.19   20.41
  10  14  -6   21.75    5.74
 -10  14  -6   22.92    5.77
  10  14  -4  483.63   17.15
 -10  14  -4  510.06   19.04
  10  14  -2  498.68   14.16
 -10  14  -2  504.03   17.98
 -10  14   0  274.99   12.83
 -10  14   2  501.09   16.54
 -10  14   2  449.16   17.31
 -10  14   4  500.24   17.80
 -10  16  -8   87.16   10.69
  10  16  -8   84.89   10.27
 -10  16  -6  314.24   17.05
  10  16  -6  316.32   16.19
 -10  16  -4   45.21    6.93
 -10  16  -2  761.86   24.38
 -10  16   0   89.47    8.95
 -10  16   0   87.24    7.94
 -10  16   2  596.45   21.93
 -10  16   2  652.47   19.37
 -10  16   4   39.37    6.00
 -10  18  -8   56.06    9.43
 -10  18  -6   14.73    5.86
 -10  18  -4  248.40   14.97
 -10  18  -2   53.17    8.13
 -10  18  -2   79.15    8.85
 -10  18   0  395.80   19.02
 -10  18   2   55.30    7.92
 -10  18   4  198.04   13.03
 -10  20  -6  209.47   16.38
 -10  20  -4   31.07    7.16
 -10  20  -2  169.00   13.78
 -10  20   0   12.59    5.76
 -10  20   2  181.44   13.89
 -10  20   4   45.29    7.84
 -10  22  -2   44.81    8.87
 -10  22   0  394.81   21.60
 -10  22   2   56.27    9.39
 -11  -1 -11   21.73    6.49
 -11   1 -11   28.21    7.20
  11   1 -11   23.45    7.48
  11  -1 -11   29.26    7.95
 -11  -1  -9  618.84   22.14
 -11   1  -9  634.83   22.96
 -11  -1  -7  114.87    8.17
 -11   1  -7  121.56    8.77
 -11  -1  -5 1213.23   26.08
 -11   1  -5 1233.05   26.89
 -11  -1  -3 2439.42   40.09
 -11   1  -3 2494.67   41.41
 -11  -1  -1 1697.27   32.26
 -11   1  -1 1850.20   33.13
 -11  -1   1 1811.16   31.04
 -11   1   1 1621.19   31.08
  11   3 -11  121.46   12.67
 -11  -3 -11  134.66   11.58
 -11   3 -11  149.92   13.09
  11  -3 -11  141.50   13.69
 -11  -3  -9  420.60   17.43
 -11   3  -9  430.36   19.21
  11   3  -9  408.40   19.89
 -11  -3  -7   16.79    3.89
 -11   3  -7   19.40    5.02
 -11  -3  -5 1880.46   34.30
 -11   3  -5 1915.30   37.47
 -11  -3  -3  103.67    5.48
 -11   3  -3  101.60    6.38
 -11  -3  -1 4324.13   64.16
 -11   3  -1 4286.62   66.62
 -11   3   1 3929.97   62.08
  11   5 -11  189.15   15.68
 -11   5 -11  198.71   15.57
  11  -5 -11  200.23   16.00
 -11  -5  -9  363.61   15.67
 -11   5  -9  369.98   18.27
  11   5  -9  362.18   18.94
 -11  -5  -7  168.81    9.12
 -11   5  -7  173.58   11.19
 -11  -5  -5 2383.48   39.55
 -11   5  -5 2274.83   44.55
 -11  -5  -3  515.14   12.45
 -11   5  -3  519.42   15.75
 -11  -5  -1 2060.84   33.23
 -11   5  -1 1982.12   37.53
 -11   5   1 1759.63   34.86
  11  -7 -11    1.95    5.50
  11   7  -9  140.55   12.49
 -11   7  -9  147.56   12.48
 -11   7  -7    8.65    4.78
  11   7  -7   11.94    5.29
 -11  -7  -7    8.00    2.90
 -11  -7  -5 1094.76   21.78
 -11   7  -5 1098.32   27.51
 -11   7  -3  633.02   18.14
 -11  -7  -3  632.49   14.36
 -11   7  -1 1495.77   31.10
  11   7   1 1430.77   23.55
 -11   7   1 1520.91   30.94
 -11   7   5 1109.66   20.68
  11  -9 -11   14.03    5.98
 -11   9  -9  300.72   17.57
  11   9  -9  271.36   17.26
  11   9  -7   23.57    5.72
 -11   9  -7   33.96    6.48
 -11  -9  -5  261.26    8.49
 -11   9  -5  242.88   13.03
 -11   9  -3  651.31   19.15
 -11  -9  -3  655.09   12.69
 -11   9  -1  962.91   24.21
  11   9   1  946.75   15.57
 -11   9   1  892.19   23.34
 -11   9   5  248.70    9.21
  11  11  -9  311.86   19.11
 -11  11  -9  333.42   19.04
  11  11  -7  100.29    9.95
 -11  11  -7   96.36    9.75
 -11  11  -5  172.99   11.05
  11  11  -5  169.17   10.85
 -11  11  -3   88.65    7.57
  11  11  -3   86.66    6.62
 -11  11  -1   13.19    4.25
 -11  11   1    0.83    3.09
 -11  11   3  106.60    7.27
 -11  11   5  178.81    8.88
  11  13  -9  108.78   12.11
 -11  13  -9  119.95   12.31
  11  13  -7  188.33   13.62
 -11  13  -7  180.47   13.34
 -11  13  -5  848.50   26.30
  11  13  -5  865.35   25.95
 -11  13  -3  681.08   21.77
  11  13  -3  677.81   19.19
  11  13  -1  831.22   17.42
 -11  13  -1  913.40   25.71
 -11  13   1  782.53   22.23
 -11  13   3  571.87   18.89
 -11  13   5  824.47   22.65
  11  15  -9   93.09   11.40
  11  15  -7   59.54    8.55
 -11  15  -7   70.55    9.38
  11  15  -5  130.40    9.78
 -11  15  -5  130.63   10.95
 -11  15  -3   35.51    5.93
 -11  15  -1  231.48   13.25
 -11  15   1  200.76   12.28
 -11  15   1  183.89   10.52
 -11  15   3   53.55    7.02
 -11  15   5  115.98    8.84
 -11  17  -7  211.55   15.40
 -11  17  -5  240.55   15.49
 -11  17  -3  526.51   21.34
 -11  17  -1  640.80   23.37
 -11  17   1  570.11   22.29
 -11  17   1  550.77   19.22
 -11  17   3  428.82   18.81
 -11  17   5  194.46   12.37
 -11  19  -7  197.49   15.75
 -11  19  -5   73.12    9.68
 -11  19  -3   81.92   10.03
 -11  19  -3  116.53   11.07
 -11  19  -1    8.35    5.33
 -11  19   1    6.73    5.01
 -11  19   3  100.64   10.21
 -11  21  -3  287.05   18.41
 -11  21  -1  389.31   21.09
 -11  21   1  384.74   20.76
 -11  21   3  324.78   19.14
 -11  23   1   47.26    9.14
 -12   0 -10    4.59    4.96
  12   0 -10   -0.12    5.29
 -12   0  -8 1190.29   30.74
 -12   0  -6    1.80    3.12
 -12   0  -4 4422.61   67.84
 -12   0  -2    2.90    2.42
 -12   0   0 4268.84   66.00
 -12  -2 -10  378.19   18.01
 -12   2 -10  386.79   19.16
  12   2 -10  359.10   19.88
 -12  -2  -8   16.25    4.85
 -12   2  -8   20.98    5.62
 -12  -2  -6  736.67   19.96
 -12   2  -6  743.32   21.36
 -12  -2  -4  101.26    5.95
 -12   2  -4   98.20    6.91
 -12   2  -2 4253.24   64.39
 -12  -2  -2 4115.29   62.83
 -12  -2   0  141.63    7.25
 -12   2   0  153.23    8.12
 -12   2   2 3842.86   61.07
 -12  -2   4  117.03    4.34
 -12  -4 -10   50.49    7.23
 -12   4 -10   53.10    8.55
  12   4 -10   38.78    8.26
 -12   4  -8  520.03   20.49
 -12  -4  -8  515.42   18.02
 -12  -4  -6   98.69    6.64
 -12   4  -6  102.76    8.29
 -12  -4  -4  752.81   17.25
 -12   4  -4  746.38   20.12
 -12   4  -2  427.51   13.73
 -12  -4  -2  455.45   12.92
 -12  -4   0 1450.29   26.57
 -12   4   0 1384.09   30.34
 -12   4   2  428.33   13.98
 -12   6 -10   34.32    7.78
  12   6 -10   34.80    7.83
 -12   6  -8   32.61    6.60
  12   6  -8   17.75    5.87
 -12  -6  -8   28.54    4.68
 -12  -6  -6  813.44   19.78
 -12   6  -6  801.15   23.79
 -12  -6  -4   41.50    3.58
 -12   6  -4   45.51    5.55
 -12   6  -2  497.49   15.39
 -12  -6  -2  494.81   12.68
 -12   6   0  100.32    7.23
 -12   6   2  525.46   16.40
  12   8 -10   41.89    8.23
 -12   8 -10   44.44    8.42
 -12   8  -8  184.83   13.13
  12   8  -8  180.38   13.21
 -12  -8  -6  119.70    6.46
 -12   8  -6  107.63    9.19
 -12   8  -4  613.46   19.41
 -12  -8  -4  623.19   14.41
 -12   8  -2  759.28   20.61
 -12  -8  -2  761.68   14.78
 -12   8   0 1409.31   32.03
 -12   8   2  626.16   19.48
  12   8   2  746.29   13.93
 -12   8   4  589.54   15.04
  12  10 -10  197.81   16.02
 -12  10 -10  218.03   16.02
 -12  10  -8  242.18   15.27
  12  10  -8  211.15   14.77
 -12  10  -6  166.69   11.57
  12  10  -6  149.65   10.92
 -12  10  -4  237.29   12.24
 -12  10  -2 1023.89   25.82
 -12  10   0 1722.52   37.33
 -12  10   2  804.98   21.88
 -12  10   4  214.76    9.49
  12  12  -8  458.75   22.21
 -12  12  -8  437.00   21.16
 -12  12  -6  317.19   16.25
  12  12  -6  284.63   15.29
 -12  12  -4  528.08   19.51
  12  12  -4  552.94   18.63
  12  12  -2  426.52   13.43
 -12  12  -2  456.23   17.00
 -12  12   0    2.91    3.48
 -12  12   2  367.03   14.30
 -12  12   4  539.59   17.47
  12  14  -8  124.16   12.13
 -12  14  -8  127.07   12.38
  12  14  -6  111.55   10.07
 -12  14  -6  114.25   10.58
 -12  14  -4  849.34   26.77
  12  14  -4  808.97   23.52
 -12  14  -2  559.62   20.25
 -12  14   0   74.11    7.50
 -12  14   2  542.91   19.53
 -12  14   2  486.05   17.55
 -12  14   4  752.75   22.85
 -12  16  -8  103.12   12.01
  12  16  -8  112.93   11.75
 -12  16  -6  415.42   19.97
 -12  16  -4  347.74   17.29
 -12  16  -2  264.08   15.24
 -12  16   0 1500.08   36.40
 -12  16   2  207.46   12.99
 -12  16   2  208.92   11.36
 -12  16   4  305.89   15.08
 -12  18  -6  941.01   33.18
 -12  18  -4  176.96   13.59
 -12  18  -2  312.68   17.89
 -12  18   0  285.04   16.52
 -12  18   2  306.08   16.90
 -12  18   4  156.10   11.78
 -12  20  -6  100.73   11.61
 -12  20  -4  411.29   21.59
 -12  20  -2  338.81   19.15
 -12  20   0  512.88   23.44
 -12  20   2  407.13   20.86
 -12  20   4  425.14   21.33
 -12  22  -2  323.80   19.75
 -12  22   0  233.08   17.00
 -12  22   2  286.55   18.92
 -12  22   4   59.64    9.03
 -13  -1 -11  221.31   14.85
 -13   1 -11  219.09   15.20
  13   1 -11  221.18   16.98
  13  -1 -11  220.19   16.96
 -13  -1  -9  197.40   12.39
 -13   1  -9  183.46   12.34
 -13  -1  -7 1052.70   26.72
 -13   1  -7 1008.60   27.21
 -13  -1  -5  121.72    7.47
 -13   1  -5  115.67    7.67
 -13  -1  -3 4724.13   70.71
 -13   1  -3 4640.08   71.97
 -13  -1  -1 1303.82   28.01
 -13   1  -1 1333.55   28.77
 -13  -1   1 1228.61   25.35
 -13   1   1 1117.48   25.06
 -13  -3 -11  189.27   13.38
 -13   3 -11  209.42   15.37
  13   3 -11  175.31   15.42
  13  -3 -11  186.33   15.54
 -13  -3  -9   53.59    6.90
 -13   3  -9   39.25    7.24
 -13  -3  -7  872.66   23.15
 -13   3  -7  873.28   25.57
 -13  -3  -5 1130.90   24.59
 -13   3  -5 1182.81   27.65
 -13  -3  -3 1919.49   33.92
 -13   3  -3 1920.76   36.35
 -13  -3  -1 2445.58   41.71
 -13   3  -1 2510.83   45.52
 -13   3   1 1996.80   38.19
  13  -5 -11  209.67   16.74
 -13  -5  -9    8.48    3.95
  13   5  -9    1.86    5.02
 -13   5  -9    4.34    5.10
 -13  -5  -7  656.35   19.08
 -13   5  -7  641.95   22.12
 -13  -5  -5  174.52    8.15
 -13   5  -5  185.02   10.65
 -13   5  -3  640.56   18.59
 -13  -5  -3  678.84   16.28
 -13  -5  -1  496.90   13.24
 -13   5  -1  459.84   16.33
 -13   5   1  462.31   15.81
 -13   5   5  167.56    5.23
  13  -7 -11  229.29   17.10
 -13   7  -9   19.06    6.28
  13   7  -9    8.50    5.41
 -13  -7  -7  432.07   14.48
 -13   7  -7  438.44   18.42
 -13  -7  -5  252.76    9.53
 -13   7  -5  247.03   12.54
 -13   7  -3  516.82   17.19
 -13  -7  -3  517.28   14.03
 -13  -7  -1  878.89   17.66
 -13   7  -1  866.53   23.71
 -13   7   1  873.78   23.24
 -13   7   5  257.35    8.23
  13  -9 -11  145.35   14.11
 -13   9  -9  214.38   14.95
  13   9  -9  195.90   14.91
 -13   9  -7  254.67   14.62
  13   9  -7  231.96   14.28
 -13  -9  -5    8.46    2.29
 -13   9  -5   10.35    4.67
 -13   9  -3  331.39   14.19
 -13  -9  -3  345.22    9.32
 -13   9  -1  770.94   23.00
 -13   9   1  536.97   18.21
 -13   9   5   13.50    2.66
  13  11  -9   63.20   10.00
 -13  11  -9   54.78    9.07
 -13  11  -7  150.58   12.10
  13  11  -7  161.34   12.57
 -13  11  -5  333.85   16.14
  13  11  -5  333.63   15.18
 -13  11  -3 1144.66   29.71
 -13  11  -1 1033.20   28.29
 -13  11   1  851.06   23.90
 -13  11   5  256.59   10.68
  13  13  -9  211.19   16.22
 -13  13  -9  216.54   16.40
 -13  13  -7  170.40   13.15
  13  13  -7  170.88   13.05
 -13  13  -5  146.64   11.17
  13  13  -5  133.19   10.02
 -13  13  -3  294.07   14.55
  13  13  -3  273.95   11.94
 -13  13  -1   46.77    6.68
 -13  13   1   55.85    6.66
 -13  13   3  324.82   14.18
 -13  13   5  178.26    9.90
  13  15  -9   11.36    6.29
  13  15  -7   89.83   10.13
 -13  15  -7   92.98   10.70
 -13  15  -5  293.23   16.40
  13  15  -5  253.40   13.70
 -13  15  -3  588.93   22.19
 -13  15  -1 1028.91   31.00
 -13  15   1  991.69   27.48
 -13  15   3  460.64   18.71
 -13  15   5  229.58   12.47
 -13  17  -7  322.81   19.56
 -13  17  -5  178.19   13.74
 -13  17  -3   40.26    7.45
 -13  17  -1  175.29   12.63
 -13  17   1  139.70   11.16
 -13  17   1  125.53    9.59
 -13  17   3   52.45    7.61
 -13  19  -5  445.78   22.76
 -13  19  -3  398.14   21.63
 -13  19  -1  481.28   22.26
 -13  19   1  482.05   22.25
 -13  19   3  356.96   19.00
 -13  21  -3   81.44   10.30
 -13  21  -1   45.37    8.51
 -13  21   1   72.54   10.15
 -13  21   3   94.13   11.28
 -14   0 -10  719.49   26.06
 -14   0  -8    7.19    4.57
 -14   0  -6  527.60   17.38
 -14   0  -4    0.90    2.84
 -14   0  -2  777.44   19.82
 -14   0   0    4.67    3.16
  14   2 -10   12.62    6.23
 -14  -2 -10   19.81    5.94
 -14   2 -10   24.28    6.65
 -14  -2  -8  559.08   19.53
 -14   2  -8  584.17   21.16
 -14  -2  -6   23.03    4.32
 -14   2  -6   23.46    5.07
 -14  -2  -4 4280.84   66.84
 -14   2  -4 4344.09   69.54
 -14   2  -2   35.49    4.72
 -14  -2  -2   42.54    4.85
 -14  -2   0 7114.07  104.17
 -14   2   0 7324.13  107.23
 -14   2   2   33.12    4.77
 -14  -4 -10  550.90   21.45
 -14   4 -10  572.79   24.18
  14   4 -10  523.75   24.57
 -14  -4  -8    4.06    3.72
 -14   4  -8    4.35    4.56
 -14  -4  -6 1197.75   26.85
 -14   4  -6 1219.21   30.44
 -14  -4  -4   49.62    4.45
 -14   4  -4   48.16    5.79
 -14  -4  -2   97.68    6.46
 -14   4  -2   98.07    7.13
 -14   4   0   -0.30    3.23
 -14  -4   0    2.11    2.13
 -14   4   2   78.98    6.96
  14   6 -10    5.00    5.73
 -14   6 -10    2.76    5.72
 -14  -6  -8  440.68   16.26
 -14   6  -8  405.70   18.91
 -14  -6  -6   89.65    6.39
 -14   6  -6   98.12    8.75
 -14   6  -4 1659.22   36.05
 -14  -6  -4 1737.81   31.67
 -14  -6  -2  141.63    6.95
 -14   6  -2  137.77    8.97
 -14   6   0 5515.55   87.35
 -14   6   2  103.40    7.90
 -14   8 -10  138.27   12.92
  14   8 -10  127.48   12.92
  14   8  -8    2.29    5.01
 -14   8  -8    2.93    5.05
 -14  -8  -6  508.69   15.11
 -14   8  -6  494.48   19.47
 -14   8  -4   30.27    5.28
 -14  -8  -4   36.62    4.00
 -14  -8  -2  416.56   11.03
 -14   8  -2  415.10   15.74
 -14   8   0  169.47   10.42
 -14   8   2  448.09   16.49
  14  10 -10   10.55    6.60
 -14  10  -8  257.25   16.15
  14  10  -8  240.21   15.73
 -14  10  -6   36.58    6.57
  14  10  -6   28.85    5.79
 -14  10  -4 1152.33   30.43
 -14  10  -2   40.11    6.19
 -14  10   0  508.96   18.37
 -14  10   2   25.55    4.41
 -14  10   4  912.08   22.48
 -14  12  -8   35.35    7.88
  14  12  -8   27.08    7.14
 -14  12  -6  133.06   11.50
  14  12  -6  137.23   11.10
 -14  12  -4   60.54    7.68
  14  12  -4   50.95    5.88
 -14  12  -2  327.06   15.67
 -14  12   0  117.35    9.02
 -14  12   2  276.73   13.19
 -14  12   4   50.25    5.59
  14  14  -8  343.01   19.54
 -14  14  -8  343.80   19.93
 -14  14  -6   43.32    7.59
  14  14  -6   41.08    6.95
 -14  14  -4  802.57   26.51
  14  14  -4  748.85   22.71
 -14  14  -2   48.78    7.38
 -14  14   0  968.37   27.73
 -14  14   2   21.45    4.65
 -14  14   4  756.16   23.71
 -14  16  -6  319.05   18.89
 -14  16  -4   12.12    5.87
 -14  16  -2  421.52   20.07
 -14  16   0  163.70   11.47
 -14  16   2  401.04   18.27
 -14  16   2  350.60   15.80
 -14  16   4   19.66    4.99
 -14  18  -6   12.52    6.75
 -14  18  -4  299.81   17.75
 -14  18  -2   -1.44    5.25
 -14  18   0  502.84   22.35
 -14  18   0  546.16   21.56
 -14  18   2   -2.70    5.39
 -14  18   4  251.24   15.30
 -14  20  -6  333.40   20.79
 -14  20  -2  258.22   16.95
 -14  20   0    8.75    5.91
 -14  20   2  249.32   16.92
 -14  20   4   30.49    7.39
 -14  22   0  126.15   12.88
 -14  22   2    4.59    5.86
 -15  -1 -11   49.95    8.07
 -15   1 -11   51.36    8.50
 -15  -1  -9  115.39    9.74
 -15   1  -9  125.80   10.55
 -15  -1  -7  607.52   20.08
 -15   1  -7  580.76   20.12
 -15  -1  -5   34.34    4.69
 -15   1  -5   41.87    5.29
 -15   1  -3 2190.60   40.19
 -15  -1  -3 2128.07   39.57
 -15  -1  -1  454.94   14.91
 -15   1  -1  427.54   15.41
 -15  -1   1  414.19   13.97
 -15   1   1  399.82   14.13
 -15  -3 -11  166.66   12.69
 -15   3 -11  176.94   14.40
 -15  -3  -9  163.18   11.32
 -15   3  -9  161.37   12.14
 -15  -3  -7  649.30   20.04
 -15   3  -7  676.08   22.50
 -15  -3  -5  317.25   11.99
 -15   3  -5  321.47   13.94
 -15   3  -3 1700.22   34.76
 -15  -3  -3 1710.87   32.86
 -15  -3  -1 1568.65   31.17
 -15   3  -1 1462.02   33.80
 -15   3   1 1336.79   30.27
 -15  -5  -9  134.38    9.89
 -15   5  -9  141.77   12.06
 -15  -5  -7  583.47   18.40
 -15   5  -7  584.87   21.73
 -15  -5  -5  354.61   12.53
 -15   5  -5  369.06   15.34
 -15   5  -3  270.75   12.40
 -15  -5  -3  276.34   10.84
 -15  -5  -1  283.55   10.44
 -15   5  -1  295.53   13.56
 -15   5   1  270.27   12.91
 -15   5   5  423.20    9.87
  15   7  -9   -3.30    5.50
 -15   7  -9    7.39    5.75
 -15  -7  -7  400.97   14.45
 -15   7  -7  394.53   18.25
 -15   7  -5  472.30   18.27
 -15  -7  -5  500.26   14.79
 -15   7  -3  705.59   21.37
 -15  -7  -3  720.94   17.86
 -15  -7  -1 1487.91   27.52
 -15   7  -1 1478.87   34.92
 -15   7   1 1414.42   32.74
 -15   7   5  429.69   11.56
 -15   9  -9  128.57   12.49
  15   9  -9  137.79   12.96
 -15   9  -7   81.74    9.05
  15   9  -7   80.82    8.94
 -15   9  -5   50.73    7.32
 -15   9  -3  264.37   13.67
 -15  -9  -3  287.48    9.22
 -15   9  -1  162.55   10.80
 -15   9   1  124.94    9.21
 -15   9   5   94.10    6.01
 -15  11  -9  137.54   13.11
  15  11  -9  162.88   14.17
 -15  11  -7  302.37   16.96
  15  11  -7  275.36   16.30
 -15  11  -5  428.74   19.12
 -15  11  -3  783.06   24.75
 -15  11  -1  512.51   20.40
 -15  11   1  456.25   17.73
  15  13  -9  162.08   14.48
 -15  13  -7  183.53   14.38
  15  13  -7  162.00   13.07
 -15  13  -5   95.71   10.06
  15  13  -5   91.18    8.84
  15  13  -3  229.03   10.98
 -15  13  -3  244.98   14.72
 -15  13  -1    4.38    4.38
 -15  13   1    5.82    4.11
 -15  13   3  255.10   13.07
 -15  15  -7  203.58   15.33
  15  15  -7  198.72   14.43
 -15  15  -5  219.40   15.13
 -15  15  -3  868.16   28.94
 -15  15  -1 1463.84   38.92
 -15  15   1 1322.86   34.20
 -15  15   3  733.96   25.15
 -15  17  -7  258.31   18.17
 -15  17  -5   93.60   11.02
 -15  17  -3   65.20    9.39
 -15  17  -1   22.52    5.76
 -15  17   1    5.68    4.75
 -15  17   1   10.18    4.27
 -15  17   3   87.31    9.64
 -15  19  -5  396.80   22.24
 -15  19  -3  328.35   20.14
 -15  19  -1  273.45   16.83
 -15  19   1  265.27   16.99
 -15  19   3  283.63   17.50
 -15  21  -1  164.77   14.03
 -15  21   1  200.00   15.76
 -15  21   3   31.56    7.50
 -16   0 -10    3.46    4.80
 -16   0  -8  382.20   16.97
 -16   0  -6   -1.10    3.53
 -16   0  -4 1548.07   32.51
 -16   0  -2   -0.53    3.05
 -16   0   0  463.26   16.16
 -16  -2 -10  356.99   17.79
 -16   2 -10  367.45   19.05
 -16  -2  -8   65.61    7.28
 -16   2  -8   59.20    7.60
 -16  -2  -6  829.91   22.69
 -16   2  -6  831.27   24.26
 -16  -2  -4  363.35   13.20
 -16   2  -4  393.26   14.89
 -16  -2  -2 2432.23   45.24
 -16   2  -2 2434.90   46.34
 -16  -2   0   77.10    6.57
 -16   2   0   98.28    7.85
 -16   2   2 2000.28   40.63
  16   4 -10   45.85    8.32
 -16  -4 -10   50.63    7.47
 -16   4 -10   57.16    9.16
 -16  -4  -8  220.22   11.97
 -16   4  -8  207.92   13.46
 -16  -4  -6  133.83    8.33
 -16   4  -6  127.45    9.74
 -16   4  -4  158.93   10.06
 -16  -4  -4  165.37    8.64
 -16  -4  -2  619.81   17.69
 -16   4  -2  629.91   19.87
 -16  -4   0  545.98   15.93
 -16   4   0  544.42   18.56
 -16   4   2  544.28   18.98
  16   6 -10   85.94   10.92
 -16   6 -10   96.03   11.15
 -16  -6  -8   42.26    5.62
 -16   6  -8   32.68    6.85
 -16  -6  -6 1264.97   28.43
 -16   6  -6 1259.12   33.12
 -16   6  -4  289.26   14.01
 -16  -6  -4  304.41   11.71
 -16  -6  -2 1232.72   25.60
 -16   6  -2 1129.85   29.35
 -16   6   0  162.17   10.18
 -16   6   2  976.38   26.45
  16   8 -10   19.04    6.62
 -16   8  -8  179.81   13.53
  16   8  -8  164.31   12.99
 -16   8  -6  186.02   12.58
 -16   8  -4  354.44   16.10
 -16  -8  -4  363.23   12.72
 -16  -8  -2 1021.02   21.17
 -16   8  -2  977.30   27.61
 -16   8   0  999.16   27.60
 -16   8   2  800.07   24.07
  16  10  -8   41.54    7.99
 -16  10  -8   39.95    8.19
 -16  10  -6  362.55   17.85
 -16  10  -4  325.40   15.82
 -16  10  -2 1894.78   42.98
 -16  10   0  502.36   18.92
 -16  10   2 1454.19   35.16
 -16  12  -8  432.61   21.94
  16  12  -8  400.87   21.26
 -16  12  -6  108.57   11.23
  16  12  -6  106.08    9.90
 -16  12  -4  444.19   19.38
 -16  12  -2  105.29    9.96
 -16  12   0    7.45    4.26
 -16  12   2   86.31    8.00
 -16  12   4  440.13   16.50
 -16  14  -8  217.08   16.25
  16  14  -8  215.99   15.98
 -16  14  -6  131.15   12.35
  16  14  -6  114.77   10.49
 -16  14  -4  458.19   21.20
 -16  14  -2  694.70   25.82
 -16  14   0  344.61   16.42
 -16  14   2  583.81   21.08
 -16  14   4  413.91   17.41
 -16  16  -6  201.34   15.56
 -16  16  -4  175.06   13.91
 -16  16  -2  101.97   10.76
 -16  16   0  856.59   27.53
 -16  16   2  102.82   10.08
 -16  16   2   84.40    8.29
 -16  16   4  164.62   11.93
 -16  18  -6  736.39   30.57
 -16  18  -4  249.72   17.45
 -16  18  -2  119.63   12.18
 -16  18   0  479.84   21.11
 -16  18   2  105.29   10.87
 -16  18   4  197.90   14.08
 -16  20  -4  243.96   18.93
 -16  20  -2  223.57   15.97
 -16  20   0  352.15   19.93
 -16  20   2  288.44   18.81
 -16  22   2  158.59   14.84
 -17  -1 -11   14.97    5.44
 -17   1 -11   15.32    6.29
 -17  -1  -9  750.86   25.49
 -17   1  -9  750.97   26.04
 -17  -1  -7    2.55    3.38
 -17   1  -7    6.84    4.18
 -17  -1  -5  411.59   15.66
 -17   1  -5  416.36   15.90
 -17  -1  -3 1051.13   25.91
 -17   1  -3 1085.24   26.32
 -17  -1  -1  698.76   19.91
 -17   1  -1  684.58   20.46
 -17  -1   1  767.94   21.50
 -17   1   1  781.60   21.76
 -17  -3  -9  206.24   12.91
 -17   3  -9  225.94   14.72
 -17  -3  -7   15.00    4.08
 -17   3  -7    9.41    4.49
 -17  -3  -5 1172.86   27.43
 -17   3  -5 1200.84   30.34
 -17  -3  -3  373.13   14.30
 -17   3  -3  375.81   15.34
 -17  -3  -1 1364.80   29.14
 -17   3  -1 1229.42   31.52
 -17  -3   1 1300.28   28.72
 -17   3   1 1387.71   31.71
 -17  -5  -9  106.23    9.29
 -17   5  -9  103.31   10.83
 -17  -5  -7   20.87    4.64
 -17   5  -7   13.65    5.19
 -17   5  -5 1329.83   33.87
 -17  -5  -5 1376.53   29.91
 -17  -5  -3  221.57   10.58
 -17   5  -3  260.60   12.81
 -17  -5  -1 1479.91   29.78
 -17   5  -1 1360.96   34.15
 -17   5   1 1423.47   33.83
 -17   7  -9  223.75   15.55
  17   7  -9  200.62   15.00
 -17   7  -7   57.34    8.00
 -17   7  -5 1420.93   35.64
 -17  -7  -5 1386.60   30.29
 -17  -7  -3  138.47    7.63
 -17   7  -3  136.65   10.48
 -17  -7  -1 1688.17   31.76
 -17   7  -1 1658.80   39.28
 -17   7   1 1744.12   39.81
 -17   9  -9  346.34   19.81
  17   9  -9  313.57   19.21
 -17   9  -7  110.01   10.64
 -17   9  -5  638.54   23.97
 -17  -9  -3  806.60   18.39
 -17   9  -3  781.98   25.08
 -17   9  -1  638.67   22.91
 -17   9   1  710.90   22.93
  17  11  -9  400.95   22.08
  17  11  -7   31.15    6.38
 -17  11  -7   50.87    8.56
 -17  11  -5  285.26   16.02
 -17  11  -3  523.79   20.99
 -17  11  -1  226.46   13.91
 -17  11   1  188.22   12.01
  17  13  -9  122.91   12.95
  17  13  -7   66.88    9.27
 -17  13  -7   66.19    9.83
 -17  13  -5  317.69   17.80
  17  13  -5  311.85   15.74
 -17  13  -3  370.05   18.64
 -17  13  -1  488.00   21.11
 -17  13   1  521.59   20.63
 -17  15  -7  176.10   15.41
 -17  15  -5  262.30   16.85
 -17  15  -3   22.10    6.82
 -17  15  -1   47.79    7.54
 -17  15   1   65.56    7.89
 -17  15   3   21.83    5.73
 -17  17  -5  167.17   14.57
 -17  17  -3  140.25   13.49
 -17  17  -1  406.15   20.25
 -17  17   1  404.05   18.58
 -17  17   3  122.54   11.32
 -17  19  -5   57.08   10.17
 -17  19  -3   82.40   11.01
 -17  19  -1   96.70   10.87
 -17  19   1   90.05   10.84
 -17  19   3   87.88   10.44
 -17  21  -1   55.54    9.31
 -17  21   1   22.93    7.25
 -17  21   3  158.56   14.60
 -18   0 -10   55.31    8.14
 -18   0  -8    1.78    4.11
 -18   0  -6  279.16   13.56
 -18   0  -4    4.47    3.65
 -18   0  -2 2004.58   41.87
 -18   0   0   17.10    4.40
 -18  -2 -10    2.49    4.41
 -18   2 -10    4.29    4.88
 -18  -2  -8  471.56   18.92
 -18   2  -8  474.32   19.84
 -18  -2  -6   59.22    6.59
 -18   2  -6   43.39    6.36
 -18   2  -4  407.04   16.28
 -18  -2  -4  397.00   14.76
 -18  -2  -2   31.72    5.15
 -18   2  -2   39.57    5.75
 -18  -2   0   45.79    5.22
 -18   2   0   56.76    6.43
 -18   2   2   28.60    4.93
 -18   4 -10   89.50   10.61
 -18  -4  -8   39.98    5.95
 -18   4  -8   50.28    7.62
 -18  -4  -6 1233.95   29.67
 -18   4  -6 1222.05   32.21
 -18   4  -4  104.88    8.57
 -18  -4  -4  114.66    7.95
 -18  -4  -2 2674.71   48.56
 -18   4  -2 2805.87   54.27
 -18  -4   0  115.32    7.46
 -18   4   0  107.51    9.00
 -18   4   2 2386.44   48.36
 -18   6  -8  349.80   18.31
 -18   6  -6   41.64    6.72
 -18  -6  -6   65.27    6.42
 -18   6  -4  407.66   17.25
 -18  -6  -4  406.35   15.21
 -18  -6  -2  236.01   10.51
 -18   6  -2  211.34   12.98
 -18   6   0 1017.27   28.22
 -18   6   2  160.16   10.45
 -18   8  -8   56.65    9.05
 -18   8  -6  868.12   28.59
 -18   8  -4  124.48   10.45
 -18  -8  -4  133.89    7.99
 -18  -8  -2 1789.56   33.06
 -18   8  -2 1643.36   41.89
 -18   8   0   47.66    6.65
 -18   8   2 1522.47   36.38
 -18  10  -8  429.53   21.61
  18  10  -8  366.89   20.10
 -18  10  -6   45.83    8.08
 -18  10  -4  495.93   20.73
 -18  10  -2  336.16   17.31
 -18  10   0   82.05    8.56
 -18  10   2  336.92   15.76
 -18  12  -8  112.91   12.56
  18  12  -8   86.96   10.89
 -18  12  -6  197.49   14.70
  18  12  -6  177.70   12.83
 -18  12  -4   22.16    6.96
 -18  12  -2 1741.47   44.34
 -18  12   0  189.01   12.45
 -18  12   2 1426.14   36.77
 -18  12   4   11.77    4.04
  18  14  -8  273.45   17.93
 -18  14  -6  104.80   11.32
  18  14  -6   92.48    9.60
 -18  14  -4  404.92   20.27
 -18  14  -2  195.82   14.42
 -18  14   0  270.07   15.57
 -18  14   2  158.83   11.68
 -18  14   4  379.68   17.19
 -18  16  -6  383.42   21.77
 -18  16  -4   74.08   10.48
 -18  16  -2  122.71   12.08
 -18  16   0   43.81    7.54
 -18  16   2   99.23    9.55
 -18  18  -4   41.54    9.35
 -18  18  -2  109.72   11.74
 -18  18   0  418.96   20.56
 -18  18   2  106.63   11.15
 -18  20  -4   23.65    8.39
 -18  20   0  145.66   13.44
 -18  20   2   40.29    8.42
 -19  -1  -9   38.72    7.19
 -19   1  -9   51.41    8.05
 -19  -1  -7   49.38    6.72
 -19   1  -7   46.31    6.79
 -19  -1  -5  192.56   11.02
 -19   1  -5  189.77   11.19
 -19  -1  -3  226.58   11.96
 -19   1  -3  230.49   12.49
 -19  -1  -1  196.55   11.06
 -19   1  -1  187.18   10.77
 -19  -1   1  202.01   10.95
 -19   1   1  196.61   10.96
 -19  -3  -9  174.14   12.02
 -19   3  -9  180.71   13.44
 -19  -3  -7  232.39   12.79
 -19   3  -7  236.11   13.78
 -19   3  -5  159.95   10.73
 -19  -3  -5  171.44   10.25
 -19  -3  -3  136.31    9.08
 -19   3  -3  147.15   10.17
 -19  -3  -1  177.98   10.09
 -19   3  -1  165.12   10.97
 -19  -3   1  142.88    8.73
 -19   3   1  175.55   10.66
 -19   5  -9  120.51   11.82
 -19  -5  -7  182.89   10.90
 -19   5  -7  176.05   12.32
 -19   5  -5  612.57   22.16
 -19  -5  -5  591.86   19.20
 -19  -5  -3  742.78   21.32
 -19   5  -3  806.34   24.90
 -19  -5  -1 1334.64   29.31
 -19   5  -1 1333.16   34.20
 -19   5   1 1407.63   34.24
 -19   7  -9  113.69   11.83
 -19   7  -7  308.52   16.99
 -19   7  -5  406.99   18.62
 -19  -7  -5  396.57   15.50
 -19  -7  -3   77.21    6.37
 -19   7  -3   82.93    8.75
 -19  -7  -1  191.99    9.20
 -19   7  -1  185.42   12.34
 -19   7   1  187.96   11.99
  19   9  -9   34.68    8.03
 -19   9  -9   47.46    9.39
 -19   9  -7  243.86   16.19
 -19   9  -5  551.39   22.62
 -19  -9  -3  814.70   19.57
 -19   9  -3  760.22   26.32
 -19   9  -1 1434.62   37.75
 -19   9   1 1377.48   36.00
  19  11  -9  191.98   15.67
 -19  11  -7  346.38   19.83
  19  11  -7  301.43   17.47
 -19  11  -5  152.25   12.69
 -19  11  -3  349.82   18.46
 -19  11  -1   61.77    8.22
 -19  11   1  107.53    9.65
 -19  13  -7  173.32   15.07
  19  13  -7  173.53   13.83
  19  13  -5  496.99   20.41
 -19  13  -5  575.09   25.04
 -19  13  -3 1070.81   34.95
 -19  13  -1  682.81   25.39
 -19  13   1  746.75   25.48
 -19  15  -7   75.84   11.07
 -19  15  -5  132.89   13.11
 -19  15  -3   25.76    7.34
 -19  15  -1    8.96    5.16
 -19  15   1   18.78    5.88
 -19  15   3   39.34    7.04
 -19  17  -5  222.03   17.47
 -19  17  -3   96.01   12.11
 -19  17  -1  407.08   20.87
 -19  17   1  322.34   17.36
 -19  17   3  111.77   11.21
 -19  19  -5   81.57   12.30
 -19  19  -3   73.10   11.08
 -19  19  -1   10.14    6.17
 -19  19   1   -3.35    6.10
 -19  19   3  151.79   14.22
 -20   0 -10   -0.97    4.96
 -20   0  -8  521.32   21.41
 -20   0  -6   -3.94    4.50
 -20   0  -4 2197.81   45.10
 -20   0  -2   -2.90    4.37
 -20   0   0 1129.95   28.72
 -20  -2 -10  138.94   11.75
 -20   2 -10  157.91   13.38
 -20  -2  -8    8.86    4.78
 -20   2  -8   12.46    5.08
 -20  -2  -6  270.73   13.54
 -20   2  -6  277.64   14.55
 -20  -2  -4  364.36   15.63
 -20   2  -4  381.14   16.22
 -20  -2  -2  173.51   10.11
 -20   2  -2  163.46   11.16
 -20  -2   0  194.53   10.71
 -20   2   0  200.98   11.80
 -20   2   2  220.53   12.16
 -20  -4  -8  277.66   14.87
 -20   4  -8  290.97   16.62
 -20   4  -6  123.87   10.62
 -20  -4  -6  121.68    9.22
 -20  -4  -4  800.58   24.11
 -20   4  -4  896.82   26.81
 -20  -4  -2  305.48   12.96
 -20   4  -2  279.65   15.37
 -20  -4   0 2474.08   47.28
 -20   4   0 2581.15   51.18
 -20   4   2  251.16   13.97
 -20   6  -8   24.13    6.76
 -20   6  -6  470.20   20.64
 -20  -6  -6  446.77   17.29
 -20  -6  -4   10.88    3.65
 -20   6  -4   27.50    6.77
 -20   6  -2   82.73    8.82
 -20  -6  -2   93.55    7.25
 -20   6   0   22.20    6.22
 -20   6   2   44.65    6.55
 -20   8  -8  473.48   23.06
 -20   8  -6  192.64   13.94
 -20  -8  -4 1757.58   36.11
 -20   8  -4 1722.77   43.59
 -20   8  -2   25.88    6.04
 -20  -8  -2   33.35    4.37
 -20   8   0 2953.50   58.89
 -20   8   2   36.79    6.48
 -20  10  -8   48.17    9.36
  20  10  -8   41.77    7.89
 -20  10  -6  334.38   18.64
 -20  10  -4  145.91   12.46
 -20  10  -2  559.76   24.07
 -20  10   0   63.14    8.13
 -20  10   2  588.16   22.16
  20  12  -8  231.60   16.61
 -20  12  -6  114.72   12.77
 -20  12  -4  862.73   30.79
 -20  12  -2  208.92   15.25
 -20  12   0  923.94   29.42
 -20  12   2  209.28   13.43
 -20  14  -6   98.51   12.48
 -20  14  -4  128.48   13.01
 -20  14  -2  117.15   11.86
 -20  14   0  589.24   23.94
 -20  14   2  100.20    9.92
 -20  16  -6   33.74    9.07
 -20  16  -4  183.58   16.22
 -20  16  -2  161.93   14.48
 -20  16   0  207.75   14.60
 -20  16   2  162.68   12.27
 -20  18  -4   42.41    9.23
 -20  18  -2  169.92   14.54
 -20  18   0   39.01    7.72
 -20  18   2  176.67   14.71
 -20  20   0  105.84   11.87
 -20  20   2    4.57    5.57
 -21  -1  -9  171.48   13.00
 -21   1  -9  167.56   13.36
 -21  -1  -7  393.58   17.87
 -21   1  -7  400.89   18.37
 -21  -1  -5   58.00    6.92
 -21   1  -5   62.28    7.74
 -21  -1  -3  940.99   27.56
 -21   1  -3  954.49   28.59
 -21  -1  -1  548.86   18.98
 -21   1  -1  519.27   19.15
 -21  -1   1  380.89   15.77
 -21   1   1  429.91   17.00
 -21  -3  -9   26.93    6.03
 -21   3  -9   29.37    7.14
 -21  -3  -7  332.33   16.02
 -21   3  -7  352.17   17.85
 -21  -3  -5   46.35    6.37
 -21   3  -5   57.91    7.95
 -21  -3  -3 1344.50   33.42
 -21   3  -3 1469.27   37.38
 -21  -3  -1  623.19   20.23
 -21   3  -1  565.23   21.30
 -21   3   1  505.50   19.52
 -21   5  -9   19.96    6.78
 -21   5  -7  436.64   20.69
 -21  -5  -7  420.70   17.80
 -21  -5  -5   72.08    7.51
 -21   5  -5   81.20    9.21
 -21  -5  -3  337.08   14.18
 -21   5  -3  360.23   17.66
 -21  -5  -1  686.09   20.42
 -21   5  -1  659.59   23.14
 -21   5   1  588.83   22.13
 -21   7  -9   47.27    9.28
 -21   7  -7  557.22   24.24
 -21   7  -5   68.71    9.17
 -21  -7  -5   59.38    6.59
 -21  -7  -3  438.43   15.76
 -21   7  -3  423.86   20.01
 -21  -7  -1  560.73   17.53
 -21   7  -1  525.67   21.79
 -21   7   1  513.78   20.86
 -21   9  -7  798.60   30.25
 -21   9  -5  205.84   14.66
 -21   9  -3 1202.21   36.83
 -21   9  -1  218.26   14.44
 -21   9   1  246.47   14.27
 -21  11  -7  111.77   12.22
 -21  11  -5   36.97    8.08
 -21  11  -3  806.93   30.18
 -21  11  -1  283.79   16.24
 -21  11   1  279.43   15.64
 -21  13  -7  115.63   13.07
  21  13  -7  104.20   11.08
 -21  13  -5   76.59   10.81
 -21  13  -3  373.89   21.11
 -21  13  -1  263.27   16.26
 -21  13   1  255.41   15.03
 -21  15  -5  141.22   14.38
 -21  15  -3    1.99    6.78
 -21  15  -1   -5.88    5.34
 -21  15   1   15.85    5.56
 -21  17  -5  176.90   17.10
 -21  17  -3   49.68    9.76
 -21  17  -1  341.12   19.68
 -21  17   1  312.87   17.79
 -21  17   3   89.12   10.62
 -21  19  -3    5.18    6.05
 -21  19  -1  211.12   15.98
 -21  19   1  176.14   15.07
 -22   0 -10  217.97   15.77
 -22   0  -8   -5.91    5.19
 -22   0  -6  233.70   13.83
 -22   0  -4   -0.31    4.02
 -22   0  -2  306.42   14.91
 -22   0   0    4.42    4.14
 -22  -2 -10   11.80    5.60
 -22  -2  -8  211.09   13.84
 -22   2  -8  219.66   14.91
 -22  -2  -6   17.70    5.12
 -22   2  -6   10.42    4.94
 -22  -2  -4  757.86   24.96
 -22   2  -4  857.52   27.19
 -22  -2  -2  150.50   10.14
 -22   2  -2  135.41   10.43
 -22  -2   0  805.78   23.79
 -22   2   0  853.88   25.94
 -22   2   2  123.35    9.95
 -22   4  -8   77.09    9.92
 -22  -4  -8   93.79    9.54
 -22   4  -6  615.16   23.95
 -22  -4  -6  590.12   21.54
 -22  -4  -4  181.72   11.68
 -22   4  -4  213.82   13.65
 -22  -4  -2  561.95   19.00
 -22   4  -2  510.71   21.41
 -22  -4   0   94.68    7.66
 -22   4   0  110.11    9.76
 -22   4   2  563.72   21.54
 -22   6  -8  112.87   12.07
 -22   6  -6   97.23   10.61
 -22  -6  -6   86.55    8.40
 -22  -6  -4  624.53   20.57
 -22   6  -4  637.57   24.56
 -22   6  -2   84.16    9.49
 -22  -6  -2  105.40    7.91
 -22   6   0 2199.04   49.22
 -22   6   2   84.51    8.97
 -22   8  -8   61.63    9.81
 -22   8  -6  590.84   25.35
 -22   8  -4  194.91   14.33
 -22   8  -2   72.39    9.34
 -22  -8  -2   94.88    7.09
 -22   8   0  602.59   23.01
 -22   8   2   72.07    8.60
 -22  10  -6   69.98   10.65
 -22  10  -4  535.14   24.60
 -22  10  -2  214.34   15.51
 -22  10   0  671.86   25.07
 -22  10   2  226.87   14.41
  22  12  -8   34.17    7.55
 -22  12  -6   94.10   12.12
 -22  12  -4  105.58   12.05
 -22  12  -2  480.62   23.29
 -22  12   0  108.93   10.77
 -22  12   2  491.23   21.39
 -22  14  -6  275.86   19.49
 -22  14  -4  399.78   23.24
 -22  14  -2  245.23   17.03
 -22  14   0  272.39   16.51
 -22  14   2  241.85   15.03
 -22  16  -4  124.47   14.18
 -22  16  -2  154.59   13.96
 -22  16   0   30.48    7.23
 -22  16   2  118.53   11.37
 -22  18  -4   32.70    9.37
 -22  18  -2  195.68   16.21
 -22  18   0  240.21   16.46
 -22  18   2  178.28   15.58
 -22  20   2  221.15   17.78
 -23  -1  -9  221.86   15.24
 -23   1  -9  225.28   15.67
 -23  -1  -7   47.04    7.42
 -23   1  -7   48.83    7.85
 -23  -1  -5  250.62   14.63
 -23   1  -5  247.71   14.60
 -23  -1  -3  255.45   14.23
 -23   1  -3  224.19   13.77
 -23  -1  -1  365.57   16.75
 -23   1  -1  360.35   16.57
 -23  -1   1  377.01   16.33
 -23   1   1  393.96   17.56
 -23   3  -9  171.49   14.29
 -23   3  -7   86.15   10.08
 -23  -3  -7   99.48    9.63
 -23  -3  -5  635.49   23.41
 -23   3  -5  670.17   25.13
 -23  -3  -3  340.37   15.44
 -23   3  -3  322.07   17.41
 -23  -3  -1  673.98   21.61
 -23   3  -1  682.14   23.63
 -23   3   1  719.49   24.27
 -23   5  -7   97.57   10.71
 -23  -5  -5  413.17   18.27
 -23   5  -5  449.64   20.68
 -23   5  -3   48.98    8.10
 -23  -5  -3   59.85    6.70
 -23  -5  -1  242.61   12.32
 -23   5  -1  239.22   14.29
 -23   5   1  233.28   13.80
 -23   7  -7  194.86   15.17
 -23   7  -5  283.68   17.23
 -23  -7  -3  816.72   23.41
 -23   7  -3  816.22   29.93
 -23  -7  -1  738.92   21.81
 -23   7  -1  741.68   26.15
 -23   7   1  778.85   26.36
 -23   9  -7  147.53   13.86
 -23   9  -5   65.76    9.87
 -23   9  -3   52.53    8.77
 -23   9  -1   68.78    9.06
 -23   9   1  113.39   10.92
 -23  11  -7   80.86   11.59
 -23  11  -5  178.70   15.47
 -23  11  -3  374.48   21.57
 -23  11  -1  389.20   20.07
 -23  11   1  452.89   20.44
 -23  13  -5  228.01   17.96
 -23  13  -3   17.79    7.05
 -23  13  -1  174.85   14.06
 -23  13   1  174.72   13.39
 -23  15  -5  411.92   25.31
 -23  15  -3  420.35   24.44
 -23  15  -1  459.93   22.65
 -23  15   1  395.23   19.92
 -23  17  -3   54.21   10.50
 -23  17  -1    3.70    6.03
 -23  17   1    2.30    4.80
 -23  19  -1  343.70   20.98
 -23  19   1  308.08   20.11
 -24   0  -8  695.21   27.02
 -24   0  -6    2.18    4.42
 -24   0  -4  193.12   13.33
 -24   0  -2    0.34    4.00
 -24   0   0   92.66    8.52
 -24  -2  -8   56.82    8.43
 -24   2  -8   51.10    8.53
 -24  -2  -6  774.92   27.37
 -24   2  -6  829.90   28.51
 -24  -2  -4   10.60    4.88
 -24   2  -4   18.61    5.70
 -24  -2  -2 2422.50   48.99
 -24   2  -2 2292.55   51.03
 -24  -2   0  267.47   14.25
 -24   2   0  286.16   15.06
 -24   2   2 2220.93   50.55
 -24   4  -8  229.41   16.56
 -24  -4  -6   10.61    4.96
 -24   4  -6   21.88    6.64
 -24  -4  -4  335.15   16.20
 -24   4  -4  389.66   20.04
 -24  -4  -2  118.28    9.30
 -24   4  -2  111.65   10.63
 -24  -4   0    0.91    4.27
 -24   4   0    1.48    4.70
 -24   4   2  107.67   10.22
 -24   6  -8   14.70    7.25
 -24   6  -6  515.91   23.92
 -24   6  -4   48.71    8.74
 -24  -6  -4   42.06    5.96
 -24  -6  -2 1543.01   34.99
 -24   6  -2 1398.74   39.86
 -24   6   0  286.54   16.17
 -24   6   2 1352.35   37.22
 -24   8  -6  217.43   16.19
 -24   8  -4  202.49   16.05
 -24   8  -2   31.72    7.67
 -24  -8  -2   21.34    4.09
 -24   8   0   56.60    8.45
 -24   8   2   20.23    5.94
 -24  10  -6  480.91   24.57
 -24  10  -4   44.82    8.86
 -24  10  -2  568.55   24.84
 -24  10   0   11.58    6.56
 -24  10   2  653.20   25.66
 -24  12  -6   34.53    9.03
 -24  12  -4   49.86    9.78
 -24  12  -2   28.13    7.43
 -24  12   0  139.10   12.50
 -24  12   2   22.68    5.79
 -24  14  -4   -3.94    7.41
 -24  14  -2  255.12   17.99
 -24  14   0    7.90    6.16
 -24  14   2  261.76   16.25
 -24  16  -4  205.42   18.42
 -24  16  -2   14.17    6.46
 -24  16   0  116.31   12.39
 -24  16   2    6.42    4.92
 -24  18  -2  341.89   21.81
 -24  18   0   20.56    6.91
 -24  18   2  320.03   20.95
 -24  18   2  265.39   17.82
 -25  -1  -9  188.49   14.96
 -25   1  -9  195.86   15.56
 -25   1  -7   62.52    8.94
 -25  -1  -7   71.00    9.38
 -25  -1  -5  794.25   28.33
 -25   1  -5  885.52   30.60
 -25  -1  -3  216.38   13.14
 -25   1  -3  208.28   13.99
 -25  -1  -1  928.19   27.80
 -25   1  -1  949.79   28.88
 -25  -1   1  922.88   27.95
 -25   1   1  977.84   29.87
 -25  -3  -7   58.85    8.35
 -25   3  -7   60.97    9.65
 -25  -3  -5  543.04   22.66
 -25   3  -5  590.38   25.18
 -25  -3  -3  137.47   10.45
 -25   3  -3  148.50   12.39
 -25  -3  -1  476.82   18.43
 -25   3  -1  453.14   19.79
 -25   3   1  541.67   21.94
 -25   5  -7    3.32    5.65
 -25  -5  -5  195.34   12.82
 -25   5  -5  213.63   15.76
 -25  -5  -3  149.15   10.75
 -25   5  -3  148.13   12.96
 -25  -5  -1  232.43   12.67
 -25   5  -1  215.89   14.58
 -25   5   1  238.12   15.04
 -25   7  -7   51.79    9.64
 -25   7  -5  277.15   18.46
 -25  -7  -3  246.62   12.70
 -25   7  -3  222.47   16.57
 -25   7  -1  262.53   16.16
 -25   7   1  273.05   16.22
 -25   9  -7   30.90    8.54
 -25   9  -5  283.24   19.45
 -25   9  -3   37.64    8.39
 -25   9  -1  130.35   12.52
 -25   9   1  179.27   13.17
 -25  11  -5  327.70   21.52
 -25  11  -3  247.13   18.16
 -25  11  -1  470.02   22.60
 -25  11   1  467.30   21.76
 -25  13  -5   19.58    8.11
 -25  13  -3   52.61   10.11
 -25  13  -1   29.91    7.82
 -25  13   1   49.02    8.44
 -25  15  -3  281.32   19.67
 -25  15  -1  250.44   17.64
 -25  15   1  247.68   16.61
 -25  17  -1  122.99   13.26
 -25  17   1   92.06   10.90
 -26   0  -8    2.05    5.49
 -26   0  -6  141.13   12.81
 -26   0  -4   -1.93    5.59
 -26   0  -2  662.56   23.80
 -26   0   0    3.58    4.33
 -26  -2  -8  424.04   21.95
 -26   2  -8  408.61   22.01
 -26  -2  -6   43.00    7.67
 -26   2  -6   53.81    9.37
 -26  -2  -4  691.07   25.17
 -26   2  -4  679.06   27.03
 -26  -2  -2  219.46   13.20
 -26   2  -2  199.86   13.68
 -26  -2   0  734.89   24.74
 -26   2   0  726.30   25.20
 -26   4  -8   63.91   10.43
 -26  -4  -6  251.49   15.97
 -26   4  -6  324.26   19.70
 -26  -4  -4   24.40    5.64
 -26   4  -4   18.79    7.13
 -26  -4  -2  475.44   18.87
 -26   4  -2  462.10   21.01
 -26  -4   0  402.86   17.84
 -26   4   0  438.15   19.64
 -26   4   2  413.36   20.03
 -26   6  -6    3.83    5.98
 -26  -6  -4  372.56   16.87
 -26   6  -4  325.78   20.21
 -26   6  -2   56.78    8.78
 -26  -6  -2   58.43    6.88
 -26   6   0  545.94   23.00
 -26   6   2   60.25    8.54
 -26   8  -6   41.40    9.32
 -26   8  -4  143.74   14.30
 -26   8  -2  130.91   12.69
 -26   8   0   39.64    7.74
 -26   8   2  131.56   11.71
 -26  10  -6  213.86   18.19
 -26  10  -4  137.68   14.30
 -26  10  -2  160.26   14.04
 -26  10   0  120.45   11.72
 -26  10   2  144.13   12.34
 -26  12  -4  238.13   19.05
 -26  12  -2  140.63   13.78
 -26  12   0  160.91   13.67
 -26  12   2  120.19   11.52
 -26  14  -4  261.16   20.62
 -26  14  -2  300.66   19.64
 -26  14   0  416.01   21.83
 -26  14   2  250.94   16.46
 -26  16  -2  210.58   17.41
 -26  16   0  236.56   17.01
 -26  16   2  187.47   15.12
 -26  18   0  217.16   16.62
 -27  -1  -7  249.41   17.49
 -27   1  -7  214.66   16.56
 -27  -1  -5   33.16    7.00
 -27   1  -5   32.83    7.97
 -27  -1  -3  572.38   22.60
 -27   1  -3  565.26   23.04
 -27  -1  -1  362.44   17.14
 -27   1  -1  365.46   17.83
 -27  -1   1  375.57   17.79
 -27   1   1  368.74   17.91
 -27  -3  -7  522.55   24.58
 -27   3  -7  555.94   26.56
 -27  -3  -5  154.47   12.47
 -27   3  -5  164.54   14.43
 -27  -3  -3  435.17   18.77
 -27   3  -3  413.11   20.35
 -27  -3  -1  349.07   16.41
 -27   3  -1  353.18   18.23
 -27   3   1  270.82   16.00
 -27   5  -7  330.91   20.78
 -27  -5  -5  120.00   10.56
 -27   5  -5  115.64   12.83
 -27  -5  -3  337.08   16.42
 -27   5  -3  321.47   19.00
 -27  -5  -1  382.84   17.01
 -27   5  -1  411.65   20.13
 -27   5   1  349.44   18.46
 -27   7  -7   79.59   11.75
 -27   7  -5    3.77    6.48
 -27   7  -3  348.05   20.67
 -27   7  -1  221.88   15.48
 -27   7   1  201.01   14.38
 -27   9  -5  119.05   13.88
 -27   9  -3  201.86   16.48
 -27   9  -1  165.53   13.80
 -27   9   1  141.54   12.58
 -27  11  -5   39.66    9.78
 -27  11  -3   86.54   11.32
 -27  11  -1   13.89    6.46
 -27  11   1    6.79    5.84
 -27  13  -3  223.43   17.75
 -27  13  -1  462.20   23.70
 -27  13   1  435.44   22.52
 -27  15  -1   34.41    8.71
 -27  15   1   39.29    8.23
 -27  17   1  150.73   14.44
 -28   0  -8   88.72   11.54
 -28   0  -6    1.11    5.63
 -28   0  -4  889.25   30.23
 -28   0  -2    1.32    5.18
 -28   0   0 2967.76   61.81
 -28  -2  -6  309.35   19.00
 -28   2  -6  339.51   20.84
 -28  -2  -4   33.81    6.94
 -28   2  -4   29.53    7.27
 -28  -2  -2   58.29    7.77
 -28   2  -2   52.93    7.74
 -28  -2   0  169.41   12.22
 -28   2   0  177.62   12.90
 -28   4  -6   78.27   11.21
 -28  -4  -6   85.50   10.03
 -28  -4  -4  799.56   27.35
 -28   4  -4  810.99   31.63
 -28  -4  -2   42.89    6.77
 -28   4  -2   32.91    7.45
 -28  -4   0  763.90   25.56
 -28   4   0  758.43   27.15
 -28   4   2   36.36    7.27
 -28   6  -6  123.08   14.44
 -28   6  -4    2.35    6.64
 -28  -6  -2   45.13    6.73
 -28   6  -2   48.01    8.21
 -28   6   0   -1.38    5.33
 -28   6   2   54.71    8.52
 -28   8  -6    7.46    7.12
 -28   8  -4  411.14   23.92
 -28   8  -2   38.96    8.37
 -28   8   0  786.28   29.54
 -28   8   2   33.26    7.13
 -28  10  -4    5.48    6.95
 -28  10  -2   73.84   10.77
 -28  10   0   15.51    6.41
 -28  10   2  103.56   11.32
 -28  12  -4  343.13   23.17
 -28  12  -2  -13.41    8.03
 -28  12   0  387.35   21.28
 -28  12   2   -7.96    6.98
 -28  14  -2  122.79   13.60
 -28  14   0   66.98   10.29
 -28  14   2  142.32   13.54
 -29  -1  -7  269.75   18.87
 -29   1  -7  257.62   18.97
 -29   1  -5   72.61   10.19
 -29  -1  -5   84.47   10.32
 -29  -1  -3  211.68   14.34
 -29   1  -3  208.48   14.45
 -29  -1  -1  208.71   14.03
 -29   1  -1  235.14   14.71
 -29   1   1  240.68   15.04
 -29   3  -7  107.25   13.03
 -29  -3  -5   14.67    5.73
 -29   3  -5    3.31    5.90
 -29  -3  -3  194.24   13.25
 -29   3  -3  183.56   14.20
 -29  -3  -1   87.75    9.17
 -29   3  -1   77.31    9.57
 -29   3   1   75.71    9.77
 -29   5  -5   39.85    9.04
 -29  -5  -3  468.01   19.74
 -29   5  -3  457.22   22.84
 -29  -5  -1  370.35   17.55
 -29   5  -1  391.15   20.46
 -29   5   1  308.82   18.24
 -29   7  -5  131.19   14.94
 -29   7  -3  154.57   14.53
 -29   7  -1   12.69    6.60
 -29   7   1   -3.51    6.20
 -29   9  -5  144.81   15.82
 -29   9  -3  286.07   19.65
 -29   9  -1  612.13   27.38
 -29   9   1  583.57   26.25
 -29  11  -3    8.74    7.28
 -29  11  -1   29.11    8.04
 -29  11   1   29.03    7.93
 -29  13  -1  250.04   18.27
 -29  13   1  271.27   18.15
 -30   0  -6  351.01   21.35
 -30   0  -4    2.17    4.99
 -30   0  -2  283.15   16.50
 -30   0   0    2.49    5.50
 -30  -2  -6   53.06    8.76
 -30   2  -6   47.35    9.75
 -30   2  -4   41.96    8.61
 -30  -2  -4   36.05    6.94
 -30  -2  -2   37.68    7.03
 -30   2  -2   26.56    7.07
 -30  -2   0  117.69   10.97
 -30   2   0  138.06   11.96
 -30   4  -6  358.11   23.19
 -30   4  -4   22.65    7.10
 -30  -4  -4   15.20    5.55
 -30  -4  -2  670.57   24.42
 -30   4  -2  626.84   26.81
 -30   4   0   29.53    7.13
 -30   6  -4  165.04   15.31
 -30  -6  -2  283.96   15.41
 -30   6  -2  276.63   18.06
 -30   6   0   40.64    8.11
 -30   6   2  262.27   17.47
 -30   8  -4   30.84    8.96
 -30   8  -2  697.55   29.37
 -30   8   0  216.66   16.18
 -30   8   2  718.81   29.21
 -30  10  -2   41.57    8.86
 -30  10   0  108.38   12.00
 -30  10   2   46.92    9.18
 -30  12  -2  291.24   20.22
 -30  12   0  102.69   12.27
 -30  12   2  272.15   18.55
 -31  -1  -7    4.36    5.62
 -31  -1  -5  215.98   15.68
 -31   1  -5  198.28   15.82
 -31  -1  -3   86.00   10.22
 -31   1  -3   85.61   10.38
 -31  -1  -1  330.09   17.68
 -31   1  -1  314.70   17.61
 -31   1   1  346.36   18.92
 -31  -3  -5  221.36   15.45
 -31   3  -5  232.23   17.77
 -31  -3  -3  128.12   11.38
 -31   3  -3  132.32   12.53
 -31  -3  -1   98.22   10.09
 -31   3  -1   97.34   10.61
 -31   3   1  137.90   12.37
 -31   5  -5  233.73   18.48
 -31  -5  -3  172.06   12.39
 -31   5  -3  166.33   14.59
 -31  -5  -1  340.04   17.62
 -31   5  -1  405.09   21.20
 -31   5   1  440.99   22.26
 -31   7  -3  112.08   13.03
 -31   7  -1  359.76   20.74
 -31   7   1  389.09   21.73
 -31   9  -3   18.54    7.23
 -31   9  -1  118.82   13.06
 -31   9   1  127.43   13.28
 -31  11  -1  221.19   17.42
 -31  11   1  222.64   17.39
 -32   0  -6    0.53    5.55
 -32   0  -4  108.80   11.37
 -32   0  -2    8.55    5.62
 -32   0   0   26.95    6.78
 -32  -2  -6  177.79   14.75
 -32  -2  -4   21.96    6.85
 -32   2  -4   19.56    7.06
 -32  -2  -2  422.71   20.05
 -32   2  -2  413.55   21.47
 -32  -2   0   -0.86    4.98
 -32   2   0   -1.66    5.74
 -32  -4  -4  104.28   10.46
 -32   4  -4  113.90   12.65
 -32  -4  -2    2.51    5.10
 -32   4  -2    2.14    5.78
 -32   4   0   18.46    7.12
 -32   6  -4    0.31    6.49
 -32   6  -2  609.45   27.57
 -32   6   0    7.93    5.70
 -32   8  -2   81.70   11.80
 -32   8   0   85.58   11.29
 -32  10   0   48.00    9.57
 -33  -1  -5  136.67   13.03
 -33   1  -5  120.99   12.91
 -33  -1  -3    9.36    5.60
 -33   1  -3   19.49    6.85
 -33  -1  -1   32.31    7.57
 -33   1  -1   31.11    7.57
 -33  -3  -3  116.68   11.31
 -33   3  -3  127.60   13.04
 -33  -3  -1  383.97   19.81
 -33   3  -1  398.21   21.50
 -33   3   1  414.34   21.80
 -33   5  -3   67.80   10.63
 -33   5  -1    8.37    6.01
 -33   5   1   -2.70    6.07
 -33   7  -1  150.60   14.36
 -33   7   1  110.62   12.28
 -34   0  -4   -1.49    5.79
 -34   0  -2   14.52    6.15
 -34   0   0    1.59    5.53
 -34  -2  -4  289.56   18.24
 -34   2  -4  304.87   19.48
 -34  -2  -2   47.67    8.19
 -34   2  -2   56.86    9.08
 -34   2   0  688.98   27.96
 -34  -4  -2   87.08    9.79
 -34   4  -2   79.21   11.15
 -34   4   0    2.73    6.23
 -34   6   0  325.65   20.63
 -35  -1  -3   92.38   10.80
 -35   1  -3   81.16   10.82
 -35  -1  -1  172.25   14.08
 -35   1  -1  186.96   15.09
 -35  -3  -3  208.20   15.23
 -35  -3  -1   89.29   10.53
 -35   3  -1   96.82   11.69
 -36   0  -2    3.24    5.54
 -36  -2  -2  166.80   14.10
   0   0   0    0.00    0.00
TITL JM-NFF-18 in Fdd2
REM Fdd2 (#43, found as F2dd in -cba setting)
CELL 0.71073  24.716793  16.615641   8.380492  90.0000  90.0000  90.0000
ZERR    8.00   0.000849   0.000538   0.000253   0.0000   0.0000   0.0000
LATT -4
SYMM -x,-y, z
SYMM  x+1/4,-y+1/4, z+1/4
SYMM -x+1/4, y+1/4, z+1/4
SFAC C H N Cl Ni
UNIT 120.00 336.00 48.00 16.00 8.00
TREF
HKLF 4
END
_computing_structure_solution     'SHELXT 2014/5 (Sheldrick, 2014)'
;
_shelx_hkl_checksum     78855
_shelx_res_file
;
TITL jm-nff-18_a.res in Fdd2
    jm-nff-18.res
    created by SHELXL-2018/1 at 18:37:21 on 07-Mar-2020
REM Old TITL JM-NFF-18 in Fdd2 #43
REM SHELXT solution in Fdd2
REM R1 0.067, Rweak 0.078, Alpha 0.001, Orientation as input
REM Flack x = 0.027 ( 0.026 ) from Parsons' quotients
REM Formula found by SHELXT: C10 Cl2 N6 Ni
CELL 0.71073 24.716793 16.615641 8.380492 90 90 90
ZERR 8 0.000849 0.000538 0.000253 0 0 0
LATT -4
SYMM -X,-Y,+Z
SYMM 0.25+X,0.25-Y,0.25+Z
SYMM 0.25-X,0.25+Y,0.25+Z
SFAC C H Cl N Ni O
UNIT 80 256 16 32 8 16
EQIV $1 0.5-X,1.5-Y,+Z
EQIV $2 0.75-X,-0.25+Y,0.25+Z
L.S. 15
PLAN  20
SIZE 0.38 0.22 0.12
TEMP -100(2)
HTAB C4 O1_$1
HTAB O1 Cl1
HTAB O1 Cl1_$2
HTAB N2 Cl1_$1
BOND $H
list 4
conf
fmap 2 53
acta
OMIT 12 6 0
OMIT 4 6 -4
OMIT 18 4 0
OMIT 10 4 4
REM <olex2.extras>
REM <HklSrc "%.\\JM-NFF-18.hkl">
REM </olex2.extras>
WGHT    0.041600
FVAR       0.28202
NI1   5    0.250000    0.750000    0.500369    10.50000    0.01210    0.01247 =
         0.01270    0.00000    0.00000    0.00142
O1    6    0.327819    0.696554    0.495511    11.00000    0.01634    0.01525 =
         0.02125   -0.00029    0.00044    0.00302
N1    4    0.216045    0.663671    0.670672    11.00000    0.01841    0.01487 =
         0.01721    0.00141    0.00183    0.00040
N2    4    0.223740    0.663906    0.329689    11.00000    0.01804    0.01809 =
         0.01734   -0.00196   -0.00233    0.00370
AFIX  13
H2    2    0.190094    0.686465    0.280789    11.00000   -1.20000
AFIX   0
C1    1    0.178969    0.614989    0.569106    11.00000    0.01932    0.01911 =
         0.02742    0.00097    0.00098   -0.00497
AFIX  23
H1C   2    0.146266    0.646888    0.543559    11.00000   -1.20000
H1D   2    0.167461    0.566293    0.628112    11.00000   -1.20000
AFIX   0
C2    1    0.206975    0.590571    0.416550    11.00000    0.02230    0.01620 =
         0.02698   -0.00363   -0.00504   -0.00120
AFIX  23
H2A   2    0.239070    0.557186    0.441324    11.00000   -1.20000
H2B   2    0.182077    0.558369    0.349569    11.00000   -1.20000
AFIX   0
C3    1    0.259334    0.641230    0.195103    11.00000    0.03154    0.02746 =
         0.01870   -0.00539   -0.00053    0.00376
AFIX 137
H3A   2    0.273671    0.689984    0.144676    11.00000   -1.50000
H3B   2    0.238542    0.610325    0.116619    11.00000   -1.50000
H3C   2    0.289369    0.608359    0.234850    11.00000   -1.50000
AFIX   0
C4    1    0.182623    0.698451    0.800091    11.00000    0.02868    0.02332 =
         0.02204    0.00239    0.00810    0.00376
AFIX 137
H4A   2    0.206073    0.726192    0.876681    11.00000   -1.50000
H4B   2    0.162891    0.655298    0.854570    11.00000   -1.50000
H4C   2    0.156786    0.736879    0.754674    11.00000   -1.50000
AFIX   0
C5    1    0.255623    0.608964    0.746351    11.00000    0.02367    0.01914 =
         0.02193    0.00644   -0.00036    0.00261
AFIX 137
H5A   2    0.274396    0.577959    0.663706    11.00000   -1.50000
H5B   2    0.236689    0.572070    0.818502    11.00000   -1.50000
H5C   2    0.282020    0.640596    0.807014    11.00000   -1.50000
AFIX   0
CL1   3    0.394551    0.764790    0.215602    11.00000    0.02053    0.01889 =
         0.03401   -0.00409    0.01014   -0.00289
H1A   2    0.332292    0.651643    0.495173    11.00000    0.02642
H1B   2    0.346904    0.719508    0.423738    11.00000    0.04932
HKLF 4
REM  jm-nff-18_a.res in Fdd2
REM R1 =  0.0250 for    1866 Fo > 4sig(Fo)  and  0.0267 for all    1940 data
REM     98 parameters refined using      1 restraints
END
WGHT      0.0416      0.0000
REM Highest difference peak  0.451,  deepest hole -0.277,  1-sigma level  0.058
Q1    1   0.2494  0.7147  0.4104  11.00000  0.05    0.45
Q2    1   0.2500  0.7148  0.5947  11.00000  0.05    0.40
Q3    1   0.2296  0.7061  0.4926  11.00000  0.05    0.33
Q4    1   0.3926  0.7938  0.2882  11.00000  0.05    0.30
Q5    1   0.3819  0.8145  0.2159  11.00000  0.05    0.28
Q6    1   0.2294  0.7933  0.5074  11.00000  0.05    0.27
Q7    1   0.3897  0.7921  0.1321  11.00000  0.05    0.26
Q8    1   0.3904  0.7377  0.2947  11.00000  0.05    0.24
Q9    1   0.2111  0.6894  0.2935  11.00000  0.05    0.24
Q10   1   0.2092  0.6894  0.7322  11.00000  0.05    0.23
Q11   1   0.2551  0.8005  0.4922  11.00000  0.05    0.23
Q12   1   0.2357  0.6400  0.6943  11.00000  0.05    0.22
Q13   1   0.4103  0.8100  0.2228  11.00000  0.05    0.21
Q14   1   0.2276  0.6842  0.5941  11.00000  0.05    0.21
Q15   1   0.2500  0.7500  0.1692  10.50000  0.05    0.20
Q16   1   0.3718  0.8037  0.2170  11.00000  0.05    0.20
Q17   1   0.3992  0.7380  0.1113  11.00000  0.05    0.20
Q18   1   0.2404  0.6954  0.6433  11.00000  0.05    0.19
Q19   1   0.1575  0.7429  1.0022  11.00000  0.05    0.19
Q20   1   0.2015  0.6434  0.6241  11.00000  0.05    0.19
;
_shelx_res_checksum     4910
