# Supplementary material for: trans-Di­aqua­bis­(N,N,N′-tri­methyl­ethylenedi­amine)­nickel(II) dichloride
Source: IUCrdata. 2020 Sep 8;5(Pt 9):x201182. doi: 10.1107/S2414314620011827 (PMC9462272; doi:10.1107/S2414314620011827)
Supplement: Supplementary file 2 [file x-05-x201182-Isup2.hkl]

data_I                                                                          
_shelx_title ' jm-nff-18_a.res in Fdd2'                                         
_shelx_refln_list_code          4                                               
_shelx_F_calc_maximum      350.88                                               
_exptl_crystal_F_000      1584.00                                               
_reflns_d_resolution_high  0.6597                                               
                                                                                
loop_                                                                           
 _space_group_symop_operation_xyz                                               
 'x, y, z'                                                                      
 '-x, -y, z'                                                                    
 'x+1/4, -y+1/4, z+1/4'                                                         
 '-x+1/4, y+1/4, z+1/4'                                                         
 'x, y+1/2, z+1/2'                                                              
 '-x, -y+1/2, z+1/2'                                                            
 'x+1/4, -y+3/4, z+3/4'                                                         
 '-x+1/4, y+3/4, z+3/4'                                                         
 'x+1/2, y, z+1/2'                                                              
 '-x+1/2, -y, z+1/2'                                                            
 'x+3/4, -y+1/4, z+3/4'                                                         
 '-x+3/4, y+1/4, z+3/4'                                                         
 'x+1/2, y+1/2, z'                                                              
 '-x+1/2, -y+1/2, z'                                                            
 'x+3/4, -y+3/4, z+1/4'                                                         
 '-x+3/4, y+3/4, z+1/4'                                                         
                                                                                
_cell_length_a    24.7168                                                       
_cell_length_b    16.6156                                                       
_cell_length_c     8.3805                                                       
_cell_angle_alpha  90.000                                                       
_cell_angle_beta   90.000                                                       
_cell_angle_gamma  90.000                                                       
                                                                                
_shelx_F_squared_multiplier     1.000                                           
                                                                                
loop_                                                                           
 _refln_index_h                                                                 
 _refln_index_k                                                                 
 _refln_index_l                                                                 
 _refln_F_squared_calc                                                          
 _refln_F_squared_meas                                                          
 _refln_F_squared_sigma                                                         
 _refln_observed_status                                                         
   0   0 -12       4976.12       5155.76       282.26 o                         
   4   0 -12       7221.71       7691.85       244.65 o                         
   8   0 -12        833.10        737.27       115.17 o                         
   2   2 -12       3036.38       3017.50       113.64 o                         
   4   2 -12        243.48        188.76        58.58 o                         
   6   2 -12       1020.86       1035.36        77.26 o                         
   8   2 -12        710.35        671.27       107.75 o                         
  10   2 -12       3767.89       3529.84       216.63 o                         
   0   4 -12        298.52        262.52        80.47 o                         
   2   4 -12        322.42        227.41        56.83 o                         
   4   4 -12       2148.17       2137.05       126.05 o                         
   6   4 -12        160.73        226.39        59.18 o                         
   8   4 -12       1318.05       1332.10       133.90 o                         
   2   6 -12       1572.22       1824.33       165.96 o                         
   4   6 -12        336.64        452.88        97.82 o                         
   6   6 -12       1309.92       1148.53       140.94 o                         
   1   1 -11       4404.54       4910.63       130.93 o                         
   3   1 -11        958.26       1023.01        64.91 o                         
   5   1 -11       1646.03       1686.35        78.93 o                         
   7   1 -11       1531.17       1452.06        74.06 o                         
   9   1 -11       1281.70       1229.36        69.12 o                         
  11   1 -11        319.78        323.27        45.39 o                         
  13   1 -11       2727.66       2771.46       100.00 o                         
  15   1 -11        667.34        636.54        73.58 o                         
  17   1 -11        106.75        190.26        51.73 o                         
   1   3 -11       2411.33       2404.62        92.89 o                         
   3   3 -11       1084.23       1081.28        65.72 o                         
   5   3 -11        707.03        716.54        57.04 o                         
   7   3 -11       4119.27       4281.77       121.57 o                         
   9   3 -11       2524.68       2659.08        96.79 o                         
  11   3 -11       1644.14       1724.69        79.74 o                         
  13   3 -11       2410.16       2398.98        93.29 o                         
  15   3 -11       2219.84       2153.81       119.70 o                         
   1   5 -11       1298.53       1210.45        68.31 o                         
   3   5 -11        183.53        167.57        38.24 o                         
   5   5 -11       2703.37       2870.44       125.24 o                         
   7   5 -11       3059.98       3133.44       103.89 o                         
   9   5 -11        292.48        311.96        43.78 o                         
  11   5 -11       2301.68       2465.66       114.31 o                         
  13   5 -11       2464.69       2636.16       210.47 o                         
   1   7 -11       1629.02       1616.96        75.61 o                         
   3   7 -11        489.93        502.47        64.77 o                         
   5   7 -11        628.13        603.27        63.80 o                         
   7   7 -11       2113.74       2141.24       106.38 o                         
   9   7 -11       1768.55       1910.33       102.17 o                         
  11   7 -11        108.94         24.52        69.15 o                         
  13   7 -11       2569.55       2882.84       215.00 o                         
   1   9 -11        960.24        799.29        89.25 o                         
   3   9 -11        729.97        634.09       131.70 o                         
   5   9 -11       2135.83       2182.40       196.26 o                         
   9   9 -11        442.32        532.21        98.32 o                         
  11   9 -11        231.70        176.40        75.19 o                         
  13   9 -11       1677.44       1827.47       177.40 o                         
   2   0 -10       5221.30       5650.08       186.51 o                         
   6   0 -10       3785.96       3872.94       153.01 o                         
  10   0 -10       2550.66       2362.54       122.42 o                         
  14   0 -10       8888.63       9046.07       327.65 o                         
  18   0 -10        788.97        695.41       102.34 o                         
  22   0 -10       2645.31       2740.51       198.27 o                         
   0   2 -10      12290.86      12957.52       290.92 o                         
   2   2 -10         20.30         58.91        33.93 o                         
   4   2 -10       2481.97       2452.85        86.39 o                         
   6   2 -10         52.55          3.77        32.37 o                         
   8   2 -10       4068.76       4138.73       112.34 o                         
  10   2 -10        219.04        252.64        39.36 o                         
  12   2 -10       4734.26       4721.64       137.70 o                         
  14   2 -10        247.42        241.11        45.39 o                         
  16   2 -10       4648.20       4550.60       163.47 o                         
  18   2 -10         81.23         42.05        41.14 o                         
  20   2 -10       2082.48       1858.28       119.25 o                         
  22   2 -10        270.95        148.36        70.41 o                         
   2   4 -10       4306.25       4343.34       114.57 o                         
   4   4 -10        290.72        226.00        37.41 o                         
   6   4 -10       4011.21       4083.02       111.41 o                         
   8   4 -10          4.81         14.29        32.42 o                         
  10   4 -10       2702.89       2622.74        90.63 o                         
  12   4 -10        566.36        608.33        57.71 o                         
  14   4 -10       7211.35       6917.69       168.92 o                         
  16   4 -10        672.53        643.73        59.75 o                         
  18   4 -10       1101.71       1125.27       133.40 o                         
   0   6 -10       5458.36       5715.50       185.52 o                         
   2   6 -10        754.27        765.36        53.88 o                         
   4   6 -10       2028.21       2010.13        78.88 o                         
   6   6 -10         69.84         37.27        29.86 o                         
   8   6 -10       4183.63       4091.58       111.40 o                         
  10   6 -10        197.06        203.02        36.07 o                         
  12   6 -10        451.68        434.52        69.39 o                         
  14   6 -10         76.81         48.77        50.90 o                         
  16   6 -10       1126.27       1146.14        98.09 o                         
   2   8 -10       1885.72       1737.16        73.32 o                         
   4   8 -10         52.91         62.52        37.97 o                         
   6   8 -10       7400.27       7483.11       184.31 o                         
   8   8 -10       1575.05       1619.84        89.88 o                         
  10   8 -10       2332.46       2445.50       107.45 o                         
  12   8 -10        559.71        542.82        74.00 o                         
  14   8 -10       1550.83       1673.38       114.86 o                         
  16   8 -10        266.82        239.39        83.23 o                         
   0  10 -10       2252.40       2425.94       192.87 o                         
   2  10 -10        467.09        426.91        71.61 o                         
   4  10 -10       4616.60       4661.72       185.52 o                         
   6  10 -10        577.40        708.79        87.88 o                         
   8  10 -10       8236.48       8416.66       200.08 o                         
  10  10 -10        204.73        189.05        46.00 o                         
  12  10 -10       2581.35       2620.33       142.42 o                         
  14  10 -10          8.22        132.64        82.98 o                         
   2  12 -10       1341.43       1304.24       106.91 o                         
   4  12 -10        214.33        166.19        60.93 o                         
   6  12 -10       3434.77       3524.03       311.74 o                         
   8  12 -10        296.53        364.03        74.36 o                         
  10  12 -10       2066.77       2036.68       188.09 o                         
   0  14 -10        613.86        679.19       119.57 o                         
   2  14 -10        983.63        867.91       134.66 o                         
   4  14 -10        737.60        537.62       108.63 o                         
   1   1  -9        217.94        261.51        36.41 o                         
   3   1  -9       4358.45       4506.39       109.87 o                         
   5   1  -9       1716.68       1749.36        77.09 o                         
   7   1  -9       2734.03       2752.17        85.49 o                         
   9   1  -9       3734.86       3636.07        98.48 o                         
  11   1  -9       8002.53       7878.75       200.38 o                         
  13   1  -9       2361.50       2397.11       109.93 o                         
  15   1  -9       1519.88       1513.83        89.98 o                         
  17   1  -9       9275.00       9441.15       229.02 o                         
  19   1  -9        569.42        568.89        79.77 o                         
  21   1  -9       2221.63       2132.31       117.14 o                         
  23   1  -9       2716.60       2810.49       137.36 o                         
  25   1  -9       2480.25       2415.26       135.59 o                         
   1   3  -9       1858.79       1919.35        74.01 o                         
   3   3  -9      13427.46      13569.97       200.19 o                         
   5   3  -9       1002.90       1056.04        56.82 o                         
   7   3  -9        590.67        556.70        43.04 o                         
   9   3  -9       3260.99       3209.47       106.26 o                         
  11   3  -9       5412.40       5283.90       136.14 o                         
  13   3  -9        621.71        601.76        90.15 o                         
  15   3  -9       2063.46       2041.12       104.09 o                         
  17   3  -9       2846.27       2706.30       123.84 o                         
  19   3  -9       2184.23       2226.91       112.65 o                         
  21   3  -9        389.40        352.01        57.92 o                         
  23   3  -9       2089.30       2156.12       179.67 o                         
   1   5  -9       3131.95       3134.97        92.20 o                         
   3   5  -9       8939.81       9139.20       159.37 o                         
   5   5  -9       6978.21       7033.63       138.02 o                         
   7   5  -9        239.03        242.62        34.24 o                         
   9   5  -9       3357.68       3213.63       105.79 o                         
  11   5  -9       4726.95       4591.25       126.64 o                         
  13   5  -9        107.42         65.31        33.34 o                         
  15   5  -9       1739.23       1728.11        96.15 o                         
  17   5  -9       1275.38       1320.30        88.65 o                         
  19   5  -9       1597.57       1515.16       148.61 o                         
  21   5  -9        186.41        250.95        85.24 o                         
   1   7  -9       3794.90       3835.53       121.46 o                         
   3   7  -9       5946.37       5891.35       125.82 o                         
   5   7  -9       5082.76       5037.84       115.54 o                         
   7   7  -9       1643.46       1600.06        65.89 o                         
   9   7  -9       5805.50       5677.68       141.87 o                         
  11   7  -9       1950.93       1812.29       111.00 o                         
  13   7  -9        247.06        168.70        66.38 o                         
  15   7  -9         50.46         24.22        67.20 o                         
  17   7  -9       2709.54       2670.47       145.41 o                         
  19   7  -9       1484.34       1429.41       148.74 o                         
  21   7  -9        556.73        594.32       116.68 o                         
   1   9  -9        132.18         84.91        40.09 o                         
   3   9  -9       3263.92       3268.00       112.94 o                         
   5   9  -9       4740.45       4882.25       138.53 o                         
   7   9  -9       1131.90       1202.74        75.06 o                         
   9   9  -9       1288.73       1265.05        97.78 o                         
  11   9  -9       3568.36       3602.54       184.57 o                         
  13   9  -9       2465.76       2584.12       132.73 o                         
  15   9  -9       1707.00       1674.32       113.07 o                         
  17   9  -9       3979.53       4152.39       206.01 o                         
  19   9  -9        633.94        516.40        80.34 o                         
   1  11  -9        693.29        607.07       112.59 o                         
   3  11  -9       1464.95       1489.13       104.49 o                         
   5  11  -9       2729.27       2782.81       139.98 o                         
   7  11  -9       1312.82       1346.96       103.20 o                         
   9  11  -9       2288.18       2311.29       128.64 o                         
  11  11  -9       3873.29       4061.54       169.58 o                         
  13  11  -9        736.87        740.29        84.47 o                         
  15  11  -9       1768.11       1889.66       159.30 o                         
  17  11  -9       5190.99       5041.10       277.61 o                         
  19  11  -9       2487.61       2413.74       197.02 o                         
   1  13  -9        102.37         69.50        50.82 o                         
   3  13  -9       2890.50       2839.41       142.42 o                         
   5  13  -9       1446.81       1400.04       147.61 o                         
   7  13  -9       1030.77        939.98       114.41 o                         
   9  13  -9       4537.78       4611.55       198.15 o                         
  11  13  -9       1438.73       1440.18       108.54 o                         
  13  13  -9       2494.76       2688.95       145.00 o                         
  15  13  -9       1924.31       2037.81       182.06 o                         
  17  13  -9       1620.93       1545.33       162.82 o                         
   1  15  -9       1824.28       1719.17       115.66 o                         
   3  15  -9       1043.27       1008.91        94.81 o                         
   5  15  -9       1392.42       1458.10       324.95 o                         
   7  15  -9        925.85        849.40        90.59 o                         
   9  15  -9       4378.34       4540.56       184.22 o                         
  11  15  -9       1188.67       1170.41       143.33 o                         
  13  15  -9         91.05        142.83        79.08 o                         
   1  17  -9       2532.87       2581.49       141.49 o                         
   3  17  -9       1637.73       1629.63       114.68 o                         
   5  17  -9       2139.33       2112.37       184.95 o                         
   7  17  -9        320.67        264.41        86.25 o                         
   0   0  -8       5523.76       5959.55       235.49 o                         
   4   0  -8       6523.86       6687.79       178.86 o                         
   8   0  -8      10202.32       9920.51       301.75 o                         
  12   0  -8      15587.25      14965.38       386.49 o                         
  16   0  -8       4586.77       4805.36       213.36 o                         
  20   0  -8       6509.32       6554.50       269.19 o                         
  24   0  -8       8503.72       8740.80       339.72 o                         
  28   0  -8       1281.60       1115.47       145.09 o                         
   2   2  -8       5950.90       5972.54       118.95 o                         
   4   2  -8       4233.60       4121.92        97.63 o                         
   6   2  -8       6133.22       6089.73       136.39 o                         
   8   2  -8        117.73         80.63        32.13 o                         
  10   2  -8      10082.85      10165.22       226.94 o                         
  12   2  -8        225.58        233.46        46.16 o                         
  14   2  -8       7262.91       7177.80       180.44 o                         
  16   2  -8        798.10        788.40        66.10 o                         
  18   2  -8       6115.77       5945.45       172.15 o                         
  20   2  -8        117.75        133.34        43.77 o                         
  22   2  -8       2759.97       2704.95       127.53 o                         
  24   2  -8        677.85        680.76        75.39 o                         
  26   2  -8       4964.61       5236.47       195.41 o                         
   0   4  -8      15883.40      15103.36       283.72 o                         
   2   4  -8       1582.25       1532.23        61.89 o                         
   4   4  -8      12779.01      12674.29       180.67 o                         
   6   4  -8        458.49        401.91        42.71 o                         
   8   4  -8       3377.26       3360.69       101.28 o                         
  10   4  -8        928.27        871.56        63.21 o                         
  12   4  -8       6431.30       6505.72       170.13 o                         
  14   4  -8         97.05         52.68        36.24 o                         
  16   4  -8       2849.05       2702.69       112.46 o                         
  18   4  -8        582.59        558.87        64.75 o                         
  20   4  -8       3638.07       3567.33       139.33 o                         
  22   4  -8       1094.11       1088.53       104.98 o                         
  24   4  -8       2939.00       2884.35       208.21 o                         
  26   4  -8        716.48        803.53       131.14 o                         
   2   6  -8      13050.15      13128.90       183.70 o                         
   4   6  -8        866.42        858.68        48.09 o                         
   6   6  -8      14433.44      14183.84       222.69 o                         
   8   6  -8       1539.60       1446.00        67.85 o                         
  10   6  -8       9311.37       9020.53       231.83 o                         
  12   6  -8        331.14        346.53        46.94 o                         
  14   6  -8       5405.35       5362.50       219.90 o                         
  16   6  -8        633.58        490.10        60.22 o                         
  18   6  -8       4563.98       4398.00       230.21 o                         
  20   6  -8        325.67        303.38        84.99 o                         
  22   6  -8       1397.75       1419.10       151.75 o                         
  24   6  -8        286.48        184.82        91.15 o                         
   0   8  -8       8251.18       8741.47       204.83 o                         
   2   8  -8       1349.89       1323.34        56.59 o                         
   4   8  -8      10583.28      10562.56       161.09 o                         
   6   8  -8       1589.04       1591.31        70.30 o                         
   8   8  -8       6929.42       6691.13       144.08 o                         
  10   8  -8        496.61        462.15        61.74 o                         
  12   8  -8       2441.57       2296.38       117.08 o                         
  14   8  -8        105.09         32.80        44.72 o                         
  16   8  -8       2441.37       2163.71       117.81 o                         
  18   8  -8        888.84        712.25       113.78 o                         
  20   8  -8       5747.70       5953.01       289.93 o                         
  22   8  -8        871.42        774.87       123.34 o                         
   2  10  -8       1375.48       1307.95        82.80 o                         
   4  10  -8        295.04        307.90        41.51 o                         
   6  10  -8       2268.06       2325.34       118.57 o                         
   8  10  -8       1473.36       1481.21        97.72 o                         
  10  10  -8       2014.31       2031.13       112.77 o                         
  12  10  -8       2896.15       2856.71       195.07 o                         
  14  10  -8       3275.20       3128.10       141.68 o                         
  16  10  -8        597.65        512.72        71.91 o                         
  18  10  -8       5285.02       5009.16       393.78 o                         
  20  10  -8        745.78        561.41        75.85 o                         
   0  12  -8       1828.57       1769.03        96.45 o                         
   2  12  -8       2674.74       2647.53        99.41 o                         
   4  12  -8       2207.48       2234.18       117.04 o                         
   6  12  -8       1217.91       1303.81        96.02 o                         
   8  12  -8       3122.37       3173.38       141.18 o                         
  10  12  -8        724.00        803.11        81.31 o                         
  12  12  -8       5342.31       5627.78       192.62 o                         
  14  12  -8        373.89        394.26        66.52 o                         
  16  12  -8       5312.49       5240.94       199.53 o                         
  18  12  -8       1156.43       1254.50       163.13 o                         
  20  12  -8       3080.64       2911.88       208.84 o                         
  22  12  -8        480.45        429.62        94.93 o                         
   2  14  -8       4916.88       4986.62       141.90 o                         
   4  14  -8        716.92        776.41        72.98 o                         
   6  14  -8       7019.65       7027.04       281.63 o                         
   8  14  -8       1987.84       1957.27       116.47 o                         
  10  14  -8       4813.93       5039.89       217.83 o                         
  12  14  -8       1672.32       1579.18       108.93 o                         
  14  14  -8       4312.05       4317.50       175.43 o                         
  16  14  -8       2669.91       2722.37       143.25 o                         
  18  14  -8       3725.62       3438.06       225.43 o                         
   0  16  -8       5860.28       6135.44       284.15 o                         
   2  16  -8       2049.28       2212.26       102.37 o                         
   4  16  -8       3158.26       3328.58       120.95 o                         
   6  16  -8        446.31        399.93        52.44 o                         
   8  16  -8       2500.16       2355.90       128.83 o                         
  10  16  -8       1141.58       1081.20        93.11 o                         
  12  16  -8       1439.01       1362.33       105.60 o                         
   2  18  -8       2008.94       2109.27       121.75 o                         
   4  18  -8        111.40         78.73        47.23 o                         
   6  18  -8        691.74        585.84        75.47 o                         
   8  18  -8        941.79        925.47        90.37 o                         
  10  18  -8        779.95        704.84       118.56 o                         
   1   1  -7      21110.66      20906.35       232.73 o                         
   3   1  -7       1952.34       1854.32        60.19 o                         
   5   1  -7       4841.37       4421.09       107.00 o                         
   7   1  -7      10967.42      10458.84       206.65 o                         
   9   1  -7       5774.37       5568.99       144.21 o                         
  11   1  -7       1486.81       1484.51        75.16 o                         
  13   1  -7      13658.93      12969.21       277.23 o                         
  15   1  -7       7512.43       7474.18       178.70 o                         
  17   1  -7         54.00         56.18        33.04 o                         
  19   1  -7        654.28        602.37        60.05 o                         
  21   1  -7       5018.14       4993.54       161.05 o                         
  23   1  -7        466.40        602.26        67.80 o                         
  25   1  -7        816.17        840.19        81.37 o                         
  27   1  -7       3043.56       2921.80       218.45 o                         
  29   1  -7       3411.49       3317.44       168.20 o                         
  31   1  -7         96.91         54.82        70.66 o                         
   1   3  -7      16678.62      17054.38       203.72 o                         
   3   3  -7       2488.54       2272.21        66.67 o                         
   5   3  -7        624.34        713.93        55.52 o                         
   7   3  -7       9167.73       8875.36       156.67 o                         
   9   3  -7       2830.33       2605.25       137.74 o                         
  11   3  -7        179.45        224.54        38.66 o                         
  13   3  -7      11238.97      10975.37       215.77 o                         
  15   3  -7       8396.35       8315.88       188.15 o                         
  17   3  -7        178.81        158.67        37.96 o                         
  19   3  -7       2977.42       2943.64       117.86 o                         
  21   3  -7       4287.93       4293.22       149.90 o                         
  23   3  -7       1328.94       1176.76        87.55 o                         
  25   3  -7        759.73        751.56        79.39 o                         
  27   3  -7       6955.83       6770.11       226.82 o                         
  29   3  -7       1423.29       1348.44       163.82 o                         
   1   5  -7       6349.31       6330.94       113.33 o                         
   3   5  -7       1009.20       1027.91        37.60 o                         
   5   5  -7       2111.24       2056.91        54.29 o                         
   7   5  -7      12122.54      11698.56       185.87 o                         
   9   5  -7       1539.71       1532.86        63.69 o                         
  11   5  -7       2162.95       2146.77        88.88 o                         
  13   5  -7       8569.14       8175.96       181.65 o                         
  15   5  -7       7324.75       7343.26       176.55 o                         
  17   5  -7        233.53        228.49        45.39 o                         
  19   5  -7       2300.14       2262.50       102.64 o                         
  21   5  -7       5191.96       5376.48       169.65 o                         
  23   5  -7       1159.58       1226.74       134.66 o                         
  25   5  -7         86.16         41.74        71.04 o                         
  27   5  -7       3770.65       4160.49       261.26 o                         
   1   7  -7       1856.32       1911.81        61.22 o                         
   3   7  -7        610.87        606.25        34.62 o                         
   5   7  -7       6439.00       6288.95       104.60 o                         
   7   7  -7      17771.75      17222.10       236.45 o                         
   9   7  -7       5950.92       5860.50       124.95 o                         
  11   7  -7        220.52        115.49        28.23 o                         
  13   7  -7       5472.32       5463.23       143.13 o                         
  15   7  -7       5002.45       5010.46       142.44 o                         
  17   7  -7        723.28        720.93       100.58 o                         
  19   7  -7       3784.91       3878.99       213.61 o                         
  21   7  -7       6473.06       7005.86       304.77 o                         
  23   7  -7       2690.39       2449.95       190.73 o                         
  25   7  -7        559.42        651.15       121.20 o                         
  27   7  -7        942.13       1000.68       147.73 o                         
   1   9  -7       7170.50       7427.84       108.47 o                         
   3   9  -7       2455.11       2455.12        67.00 o                         
   5   9  -7      10030.36       9933.22       140.59 o                         
   7   9  -7      12917.43      12709.44       193.41 o                         
   9   9  -7       4667.09       4456.10       151.10 o                         
  11   9  -7        449.44        365.43        65.32 o                         
  13   9  -7       3328.92       3062.48       142.77 o                         
  15   9  -7       1002.87       1021.89        79.96 o                         
  17   9  -7       1413.49       1383.14       133.78 o                         
  19   9  -7       2993.24       3066.02       203.56 o                         
  21   9  -7       9626.13      10040.71       380.33 o                         
  23   9  -7       1778.25       1854.88       174.26 o                         
  25   9  -7        275.38        388.50       107.37 o                         
   1  11  -7       6637.23       6656.51       138.76 o                         
   3  11  -7       1792.46       1779.50        61.70 o                         
   5  11  -7       5789.40       5927.32       134.69 o                         
   7  11  -7       7164.85       7177.67       214.43 o                         
   9  11  -7       2944.34       2984.98       128.60 o                         
  11  11  -7       1174.15       1236.22        87.56 o                         
  13  11  -7       2067.57       1960.62       109.60 o                         
  15  11  -7       3501.64       3633.07       169.80 o                         
  17  11  -7        458.77        509.58       123.97 o                         
  19  11  -7       4265.77       4056.27       282.58 o                         
  21  11  -7       1303.42       1405.27       153.64 o                         
  23  11  -7        721.48       1016.64       145.72 o                         
   1  13  -7       2359.98       2429.37        78.78 o                         
   3  13  -7       1710.84       1574.99        75.21 o                         
   5  13  -7       2074.31       2058.04        84.30 o                         
   7  13  -7       3526.68       3645.84       144.22 o                         
   9  13  -7       3258.98       3259.05       137.96 o                         
  11  13  -7       2220.30       2318.47       119.82 o                         
  13  13  -7       2086.89       2145.46       116.46 o                         
  15  13  -7       2266.35       2167.67       135.35 o                         
  17  13  -7       1018.61        836.81        84.79 o                         
  19  13  -7       2341.05       2180.57       128.11 o                         
  21  13  -7       1415.03       1373.85       106.26 o                         
   1  15  -7       2468.27       2487.70        83.76 o                         
   3  15  -7       1892.41       1850.01        72.85 o                         
   5  15  -7       2957.84       2961.45       104.67 o                         
   7  15  -7       2642.72       2719.30       128.77 o                         
   9  15  -7       1531.93       1518.58        99.91 o                         
  11  15  -7        863.13        817.26        79.45 o                         
  13  15  -7       1132.07       1148.48        92.49 o                         
  15  15  -7       2534.09       2527.56       132.11 o                         
  17  15  -7       2232.26       2214.09       193.75 o                         
  19  15  -7        909.66        953.53       139.18 o                         
   1  17  -7       3028.68       3037.00        97.13 o                         
   3  17  -7       2497.12       2426.26        86.92 o                         
   5  17  -7       1170.03       1206.65        64.90 o                         
   7  17  -7        911.24        933.99        69.44 o                         
   9  17  -7       2078.52       2095.02       168.35 o                         
  11  17  -7       2515.57       2659.79       193.62 o                         
  13  17  -7       3608.10       4058.65       245.93 o                         
  15  17  -7       2888.37       3247.70       228.45 o                         
   1  19  -7       2221.18       2343.40       143.90 o                         
   3  19  -7       1234.91       1315.97        81.91 o                         
   5  19  -7       1754.84       1774.40       115.21 o                         
   7  19  -7        130.21        179.31        56.76 o                         
   9  19  -7        953.31       1146.31       100.37 o                         
  11  19  -7       2280.16       2483.02       198.02 o                         
   1  21  -7       1744.60       1752.91       173.00 o                         
   2   0  -6      32702.86      32229.86       420.00 o                         
   6   0  -6      14987.46      14245.58       329.79 o                         
  10   0  -6      19650.41      18886.49       402.46 o                         
  14   0  -6       7206.29       6633.45       218.52 o                         
  18   0  -6       3390.78       3509.85       170.49 o                         
  22   0  -6       2834.31       2938.28       173.88 o                         
  26   0  -6       1722.37       1774.41       161.06 o                         
  30   0  -6       4823.23       4413.21       268.43 o                         
   0   2  -6      38258.07      37719.28       471.78 o                         
   2   2  -6       1128.47       1102.48        31.07 o                         
   4   2  -6      32423.08      32675.34       276.02 o                         
   6   2  -6        970.59        928.26        55.15 o                         
   8   2  -6      10986.72      10502.09       191.95 o                         
  10   2  -6       5696.52       5592.15       185.51 o                         
  12   2  -6       9648.47       9301.23       183.36 o                         
  14   2  -6        338.03        291.85        41.34 o                         
  16   2  -6      10620.13      10442.35       208.35 o                         
  18   2  -6        652.49        656.94        99.51 o                         
  20   2  -6       3468.86       3444.72       124.62 o                         
  22   2  -6        152.65        179.20        45.77 o                         
  24   2  -6      10194.14      10086.35       345.63 o                         
  26   2  -6        651.74        602.62        74.62 o                         
  28   2  -6       4422.19       4070.32       189.60 o                         
  30   2  -6        726.39        637.06        81.93 o                         
  32   2  -6       2521.53       2235.33       185.45 o                         
   2   4  -6      20366.87      20617.08       200.81 o                         
   4   4  -6       1699.63       1707.47        61.10 o                         
   6   4  -6       6375.50       6133.64        88.07 o                         
   8   4  -6       5963.71       5578.54       133.26 o                         
  10   4  -6      23531.29      23111.61       324.62 o                         
  12   4  -6       1347.98       1261.31        65.16 o                         
  14   4  -6      15444.29      15178.42       253.17 o                         
  16   4  -6       1752.20       1649.70        79.59 o                         
  18   4  -6      15680.52      15445.99       274.37 o                         
  20   4  -6       1462.70       1541.82        87.54 o                         
  22   4  -6       7519.73       7563.53       201.36 o                         
  24   4  -6        208.21        197.26        70.85 o                         
  26   4  -6       3665.15       3581.61       457.46 o                         
  28   4  -6       1163.17       1036.54        93.98 o                         
  30   4  -6       4339.36       4502.48       291.57 o                         
   0   6  -6       7132.85       7048.36       156.51 o                         
   2   6  -6        901.26        858.03        45.75 o                         
   4   6  -6       9647.52       9681.24       126.56 o                         
   6   6  -6       1785.96       1780.38        49.29 o                         
   8   6  -6      10928.84      10719.06       163.92 o                         
  10   6  -6       2021.69       1863.65        75.25 o                         
  12   6  -6      10406.97      10164.70       191.23 o                         
  14   6  -6       1230.87       1166.41        64.88 o                         
  16   6  -6      15892.73      15873.20       271.23 o                         
  18   6  -6        708.09        711.30       148.55 o                         
  20   6  -6       5576.64       5742.33       166.64 o                         
  22   6  -6       1129.57       1143.67        82.80 o                         
  24   6  -6       5774.31       6486.48       300.74 o                         
  26   6  -6         48.79         48.15        75.19 o                         
  28   6  -6       1567.00       1547.47       181.55 o                         
   2   8  -6       2595.89       2896.83        67.96 o                         
   4   8  -6       3952.32       3913.99        85.80 o                         
   6   8  -6      11946.76      11816.70       185.41 o                         
   8   8  -6       4929.35       4886.75       104.73 o                         
  10   8  -6      13108.51      13349.46       217.44 o                         
  12   8  -6       1441.39       1458.29        75.88 o                         
  14   8  -6       6544.29       6329.73       150.08 o                         
  16   8  -6       2453.84       2338.81       158.17 o                         
  18   8  -6      10576.69      10914.77       359.46 o                         
  20   8  -6       2155.03       2422.04       175.27 o                         
  22   8  -6       6777.39       7428.56       318.72 o                         
  24   8  -6       2293.34       2733.72       203.56 o                         
  26   8  -6        498.37        520.52       117.18 o                         
  28   8  -6        107.47         93.79        89.52 o                         
   0  10  -6      20212.88      20211.24       695.22 o                         
   2  10  -6       4936.22       4928.61        92.38 o                         
   4  10  -6      28056.51      28052.88       290.59 o                         
   6  10  -6       1996.60       1871.05        53.56 o                         
   8  10  -6      11569.86      11358.87       238.00 o                         
  10  10  -6        261.11        201.69        44.08 o                         
  12  10  -6       1934.63       1988.24       107.12 o                         
  14  10  -6        459.77        410.95        54.62 o                         
  16  10  -6       4576.86       4558.30       224.43 o                         
  18  10  -6        516.68        576.22       101.59 o                         
  20  10  -6       3995.32       4204.12       234.36 o                         
  22  10  -6        816.80        879.85       133.90 o                         
  24  10  -6       5533.40       6046.43       308.92 o                         
  26  10  -6       2564.88       2688.84       228.70 o                         
   2  12  -6      12751.16      13245.39       170.32 o                         
   4  12  -6       2593.10       2638.90        88.10 o                         
   6  12  -6       9959.46       9647.53       216.25 o                         
   8  12  -6       2164.62       2183.32       104.68 o                         
  10  12  -6       9096.41       9613.67       410.63 o                         
  12  12  -6       3863.76       3781.93       204.69 o                         
  14  12  -6       1812.45       1700.49       100.41 o                         
  16  12  -6       1345.17       1347.60        93.37 o                         
  18  12  -6       2367.90       2348.28       124.41 o                         
  20  12  -6       1368.30       1442.36       160.56 o                         
  22  12  -6       1036.28       1183.11       152.38 o                         
  24  12  -6        368.07        434.14       113.53 o                         
   0  14  -6       1201.16       1302.32        82.87 o                         
   2  14  -6       3935.68       3873.53        97.65 o                         
   4  14  -6       4979.18       4937.67       125.52 o                         
   6  14  -6       2126.66       2140.33        83.98 o                         
   8  14  -6       3434.77       3557.59       134.76 o                         
  10  14  -6        287.60        280.97        51.16 o                         
  12  14  -6       1393.57       1418.84        91.71 o                         
  14  14  -6        546.32        529.71        64.45 o                         
  16  14  -6       1466.77       1536.05       102.97 o                         
  18  14  -6       1246.69       1232.30        92.05 o                         
  20  14  -6       1136.18       1238.55       156.91 o                         
  22  14  -6       3119.12       3468.36       245.05 o                         
   2  16  -6       3259.45       3188.78        93.15 o                         
   4  16  -6       1053.12       1006.44        56.09 o                         
   6  16  -6       1520.90       1361.63        71.72 o                         
   8  16  -6       1973.18       1927.27       102.55 o                         
  10  16  -6       3753.83       3964.70       147.61 o                         
  12  16  -6       4724.41       5223.03       251.08 o                         
  14  16  -6       3711.34       4011.38       237.50 o                         
  16  16  -6       2327.10       2531.42       195.63 o                         
  18  16  -6       4262.17       4820.70       273.71 o                         
  20  16  -6        293.56        424.21       114.04 o                         
   0  18  -6       3987.27       3941.04       152.64 o                         
   2  18  -6       2394.52       2580.49       103.86 o                         
   4  18  -6       2019.91       2068.15        94.38 o                         
   6  18  -6        909.60        910.32        67.46 o                         
   8  18  -6       2393.50       2461.91       130.29 o                         
  10  18  -6        127.09        185.20        73.68 o                         
  12  18  -6      10355.98      11831.21       417.17 o                         
  14  18  -6         96.09        157.41        84.87 o                         
  16  18  -6       7722.93       9258.55       384.35 o                         
   2  20  -6       2566.39       2934.30       150.30 o                         
   4  20  -6       1028.93        983.58        94.82 o                         
   6  20  -6        629.00        700.06       118.06 o                         
   8  20  -6       2793.94       2985.05       220.28 o                         
  10  20  -6       2536.27       2633.64       205.94 o                         
  12  20  -6       1072.70       1266.47       145.97 o                         
  14  20  -6       3632.36       4191.80       261.39 o                         
   1   1  -5       4831.05       5018.94       117.55 o                         
   3   1  -5      35308.78      35544.29       424.59 o                         
   5   1  -5       9260.44       9224.69       196.64 o                         
   7   1  -5       1009.49       1126.78        54.35 o                         
   9   1  -5      20278.21      19577.18       273.56 o                         
  11   1  -5      16184.58      15375.60       235.38 o                         
  13   1  -5       1568.86       1494.31        67.28 o                         
  15   1  -5        433.69        478.08        47.34 o                         
  17   1  -5       5022.19       5204.58       140.28 o                         
  19   1  -5       2490.42       2403.89        98.72 o                         
  21   1  -5        755.10        754.08        64.86 o                         
  23   1  -5       3191.08       3132.79       129.93 o                         
  25   1  -5      10519.50      10546.76       573.76 o                         
  27   1  -5        522.12        415.12        66.13 o                         
  29   1  -5       1120.38        992.16        91.17 o                         
  31   1  -5       2926.29       2609.96       140.02 o                         
  33   1  -5       1732.25       1624.85       115.30 o                         
   1   3  -5       8885.30       9103.12       108.06 o                         
   3   3  -5      31815.98      31846.32       498.87 o                         
   5   3  -5      13185.30      13288.42       158.22 o                         
   7   3  -5        480.55        504.23        88.58 o                         
   9   3  -5       8587.38       8488.70       157.68 o                         
  11   3  -5      23768.82      23844.52       318.10 o                         
  13   3  -5      14612.28      14514.15       326.33 o                         
  15   3  -5       4190.55       4011.48       114.29 o                         
  17   3  -5      15118.42      14906.51       255.82 o                         
  19   3  -5       1997.97       2089.06        93.19 o                         
  21   3  -5        635.71        647.45        72.67 o                         
  23   3  -5       8306.19       8198.30       218.01 o                         
  25   3  -5       7373.56       7106.26       297.60 o                         
  27   3  -5       2099.04       1998.23       118.63 o                         
  29   3  -5        199.49        114.07        71.41 o                         
  31   3  -5       3079.80       2843.58       146.59 o                         
   1   5  -5       9487.90       9211.68       140.08 o                         
   3   5  -5      18325.51      18167.89       179.87 o                         
   5   5  -5       8614.97       8233.83       112.70 o                         
   7   5  -5       7388.40       7426.48       142.51 o                         
   9   5  -5      13057.77      13424.21       248.38 o                         
  11   5  -5      30656.96      29380.79       683.02 o                         
  13   5  -5       2292.75       2244.79        81.38 o                         
  15   5  -5       4930.74       4532.93       122.01 o                         
  17   5  -5      17047.67      17054.67       293.58 o                         
  19   5  -5       7621.27       7555.24       182.44 o                         
  21   5  -5        938.86        955.36        73.18 o                         
  23   5  -5       5533.60       5405.34       229.27 o                         
  25   5  -5       2664.98       2552.53       125.04 o                         
  27   5  -5       1568.65       1487.09       102.51 o                         
  29   5  -5        624.11        501.03       113.66 o                         
  31   5  -5       3173.78       2938.66       232.35 o                         
   1   7  -5       3666.08       3583.04        82.64 o                         
   3   7  -5      13396.93      13480.27       150.39 o                         
   5   7  -5      10897.49      10948.66       130.13 o                         
   7   7  -5       7429.71       7536.68       103.20 o                         
   9   7  -5      10716.32      10865.17       179.64 o                         
  11   7  -5      13443.23      13781.57       214.70 o                         
  13   7  -5       3167.21       3151.93        95.40 o                         
  15   7  -5       5675.41       6155.35       175.77 o                         
  17   7  -5      17049.11      17617.16       290.19 o                         
  19   7  -5       5017.82       5040.48       149.78 o                         
  21   7  -5        832.22        790.46        67.28 o                         
  23   7  -5       3523.17       3566.68       216.63 o                         
  25   7  -5       3608.12       3484.58       232.10 o                         
  27   7  -5         62.65         47.40        81.47 o                         
  29   7  -5       1629.45       1649.44       187.84 o                         
   1   9  -5       4865.77       4896.89       126.89 o                         
   3   9  -5      17638.79      17753.99       184.44 o                         
   5   9  -5       2698.71       2848.62        62.94 o                         
   7   9  -5        378.30        366.15        24.01 o                         
   9   9  -5      10700.35      10745.00       150.92 o                         
  11   9  -5       2834.47       3219.40       115.54 o                         
  13   9  -5        100.31        113.13        25.85 o                         
  15   9  -5        709.17        637.82        92.03 o                         
  17   9  -5       7578.09       8028.29       301.37 o                         
  19   9  -5       6691.66       6932.56       284.40 o                         
  21   9  -5       2290.67       2588.00       184.32 o                         
  23   9  -5        896.51        826.79       124.09 o                         
  25   9  -5       3270.72       3561.14       244.54 o                         
  27   9  -5       1701.87       1496.80       174.51 o                         
  29   9  -5       1918.83       1820.68       198.90 o                         
   1  11  -5       3055.81       3044.01        66.00 o                         
   3  11  -5      11241.52      11419.55       138.41 o                         
   5  11  -5      17217.25      17153.30       407.24 o                         
   7  11  -5       1314.97       1323.44        59.38 o                         
   9  11  -5       3633.98       3736.43       124.60 o                         
  11  11  -5       2078.27       2150.80        97.34 o                         
  13  11  -5       4052.53       4195.99       139.03 o                         
  15  11  -5       5489.87       5390.50       240.39 o                         
  17  11  -5       3424.04       3586.54       201.42 o                         
  19  11  -5       1807.67       1914.22       159.55 o                         
  21  11  -5        352.22        464.82       101.59 o                         
  23  11  -5       2251.99       2246.77       194.50 o                         
  25  11  -5       3908.88       4120.13       270.57 o                         
  27  11  -5        363.52        498.64       122.96 o                         
   1  13  -5       9269.69       9579.07       146.97 o                         
   3  13  -5       5028.85       4791.94       114.75 o                         
   5  13  -5      11588.47      11893.70       191.01 o                         
   7  13  -5       3147.17       3139.07        93.93 o                         
   9  13  -5       7998.39       7885.95       191.06 o                         
  11  13  -5      10508.96      10776.48       232.25 o                         
  13  13  -5       1691.43       1754.02        93.78 o                         
  15  13  -5       1185.54       1171.89        83.49 o                         
  17  13  -5       3926.60       3953.41       148.25 o                         
  19  13  -5       6548.02       6675.39       490.97 o                         
  21  13  -5        791.23        962.96       135.91 o                         
  23  13  -5       2482.79       2866.74       225.81 o                         
  25  13  -5        191.14        246.18       101.97 o                         
   1  15  -5       2598.61       2772.33        81.52 o                         
   3  15  -5       6658.10       7011.74       129.79 o                         
   5  15  -5       9545.94       9278.69       171.89 o                         
   7  15  -5       3588.82       3573.97       104.76 o                         
   9  15  -5       3208.41       3168.58       121.94 o                         
  11  15  -5       1516.55       1640.79        91.71 o                         
  13  15  -5       3393.51       3409.70       250.39 o                         
  15  15  -5       2872.56       2758.49       190.23 o                         
  17  15  -5       2723.89       3297.87       211.85 o                         
  19  15  -5       1357.71       1670.81       164.83 o                         
  21  15  -5       1518.42       1775.54       180.80 o                         
  23  15  -5       4273.43       5179.02       318.22 o                         
   1  17  -5       3482.51       3698.85        97.78 o                         
   3  17  -5        952.37       1006.06        56.77 o                         
   5  17  -5       1604.00       1624.84        66.60 o                         
   7  17  -5       1313.13       1406.41        92.78 o                         
   9  17  -5       4958.18       5370.51       240.27 o                         
  11  17  -5       2814.03       3024.41       194.75 o                         
  13  17  -5       2150.22       2240.36       172.75 o                         
  15  17  -5        971.52       1176.82       138.55 o                         
  17  17  -5       1675.97       2101.81       183.19 o                         
  19  17  -5       2629.45       2791.56       219.65 o                         
  21  17  -5       2127.64       2224.14       215.00 o                         
   1  19  -5        329.56        320.23        61.72 o                         
   3  19  -5       1134.12       1195.66        98.71 o                         
   5  19  -5       1711.49       1792.10        89.40 o                         
   7  19  -5       1249.50       1296.77       108.76 o                         
   9  19  -5       1926.23       2002.36       183.50 o                         
  11  19  -5        906.40        919.33       121.71 o                         
  13  19  -5       5067.73       5604.74       286.16 o                         
  15  19  -5       4575.64       4988.92       279.62 o                         
  17  19  -5        616.82        717.66       127.87 o                         
  19  19  -5        947.53       1025.57       154.65 o                         
   1  21  -5       4202.13       4522.29       188.87 o                         
   3  21  -5       1344.44       1575.86       117.35 o                         
   5  21  -5        738.79        774.11       132.27 o                         
   7  21  -5       2032.63       2267.77       195.01 o                         
   9  21  -5       2536.10       2329.25       194.88 o                         
   0   0  -4     107888.62     107371.19      1500.07 o                         
   4   0  -4       2266.77       1901.15        87.76 o                         
   8   0  -4      50897.02      51847.31       785.43 o                         
  12   0  -4      58046.85      55604.97       852.94 o                         
  16   0  -4      19220.81      19463.71       408.74 o                         
  20   0  -4      28594.11      27632.81       567.04 o                         
  24   0  -4       2489.26       2428.08       167.60 o                         
  28   0  -4      11984.52      11180.44       380.08 o                         
  32   0  -4       1552.79       1367.93       142.95 o                         
   2   2  -4      24933.52      24117.49       234.99 o                         
   4   2  -4      16176.88      16712.86       242.53 o                         
   6   2  -4      23260.82      22755.21       285.14 o                         
   8   2  -4       2671.18       2752.48        76.64 o                         
  10   2  -4       7602.33       7410.29       162.25 o                         
  12   2  -4       1246.21       1257.04        56.69 o                         
  14   2  -4      55208.77      54207.30       605.88 o                         
  16   2  -4       4794.32       4741.20       188.03 o                         
  18   2  -4       5087.62       5049.17       137.48 o                         
  20   2  -4       4754.07       4685.01       141.51 o                         
  22   2  -4       9924.30      10140.08       626.51 o                         
  24   2  -4        210.38        181.85        50.35 o                         
  26   2  -4       9004.96       8619.28       231.60 o                         
  28   2  -4        480.09        401.24        63.12 o                         
  30   2  -4        606.77        485.25        67.93 o                         
  32   2  -4        340.45        261.74        61.81 o                         
  34   2  -4       3955.82       3733.00       167.40 o                         
   0   4  -4      69527.04      70738.45      1049.33 o                         
   2   4  -4         85.21        104.55        14.77 o                         
   4   4  -4      19650.71      19360.40       324.21 o                         
   6   4  -4       5097.72       5260.43        99.56 o                         
   8   4  -4      16253.68      16230.92       284.34 o                         
  10   4  -4       1168.62       1327.97       225.18 o                         
  12   4  -4       9147.83       9430.91       164.65 o                         
  14   4  -4        659.59        617.18        44.36 o                         
  16   4  -4       2029.99       2045.59        82.41 o                         
  18   4  -4       1535.03       1387.45        73.28 o                         
  20   4  -4      10556.05      10640.75       605.01 o                         
  22   4  -4       2595.23       2471.53       201.79 o                         
  24   4  -4       4530.45       4509.70       342.67 o                         
  26   4  -4        333.74        281.79        55.61 o                         
  28   4  -4      10279.87      10114.76       260.11 o                         
  30   4  -4        287.01        233.63        54.98 o                         
  32   4  -4       1485.32       1362.81       101.35 o                         
   2   6  -4      17584.20      18025.19       200.01 o                         
   6   6  -4      59150.31      59524.36       742.12 o                         
   8   6  -4       7594.76       7392.49       129.93 o                         
  10   6  -4      11277.16      11018.87       236.50 o                         
  12   6  -4        584.92        537.57        37.82 o                         
  14   6  -4      20424.99      21430.08       494.05 o                         
  16   6  -4       3594.03       3751.31       112.97 o                         
  18   6  -4       5285.95       5116.21       143.44 o                         
  20   6  -4        239.48        224.97       104.48 o                         
  22   6  -4       7847.20       7920.56       198.27 o                         
  24   6  -4        636.26        558.08        61.91 o                         
  26   6  -4       4374.57       4461.47       294.08 o                         
  28   6  -4        146.39         29.55        83.48 o                         
  30   6  -4       2268.73       2075.03       192.49 o                         
  32   6  -4          8.15          3.90        81.60 o                         
   0   8  -4      36249.60      38075.85       645.62 o                         
   2   8  -4       3624.15       3755.82        65.52 o                         
   4   8  -4      16505.66      16670.33       164.23 o                         
   6   8  -4       2384.68       2358.21        49.25 o                         
   8   8  -4      42445.32      42900.99       468.73 o                         
  10   8  -4       4890.04       5199.10       105.99 o                         
  12   8  -4       7118.04       7792.27       145.47 o                         
  14   8  -4        457.63        434.73        40.09 o                         
  16   8  -4       4258.78       4525.02       125.49 o                         
  18   8  -4       1516.69       1641.72        79.80 o                         
  20   8  -4      21017.30      21921.85       349.62 o                         
  22   8  -4       2385.42       2450.58       180.17 o                         
  24   8  -4       2590.55       2545.88       201.79 o                         
  26   8  -4       1770.66       1807.23       179.79 o                         
  28   8  -4       5166.88       5169.22       300.74 o                         
  30   8  -4        440.05        387.75       112.65 o                         
   2  10  -4       2962.06       3087.63        48.96 o                         
   4  10  -4       3406.70       3336.12        47.03 o                         
   6  10  -4      25044.47      25477.00       222.78 o                         
   8  10  -4       4148.38       3962.23        69.00 o                         
  10  10  -4       2720.25       3047.20        65.47 o                         
  12  10  -4       3016.41       2983.42       153.89 o                         
  14  10  -4      13769.93      14488.11       382.59 o                         
  16  10  -4       3669.98       4091.22       198.90 o                         
  18  10  -4       6014.14       6235.27       260.64 o                         
  20  10  -4       1769.41       1834.51       156.66 o                         
  22  10  -4       6127.55       6728.25       309.29 o                         
  24  10  -4        518.39        563.52       111.40 o                         
  26  10  -4       1748.05       1731.03       179.79 o                         
  28  10  -4        207.41         68.90        87.38 o                         
   0  12  -4       9432.75       9274.71       189.56 o                         
   2  12  -4      10469.35      10441.87       164.01 o                         
   4  12  -4       3083.09       3116.69        85.10 o                         
   6  12  -4       2645.73       2670.08        79.69 o                         
   8  12  -4      13606.37      13958.28       269.25 o                         
  10  12  -4        133.80        108.97        36.97 o                         
  12  12  -4       6820.08       6806.56       169.40 o                         
  14  12  -4        605.53        690.09        60.29 o                         
  16  12  -4       5521.42       5584.75       243.66 o                         
  18  12  -4        187.73        278.62        87.51 o                         
  20  12  -4       9807.32      10847.00       387.12 o                         
  22  12  -4       1244.46       1327.45       151.50 o                         
  24  12  -4        663.75        626.88       122.96 o                         
  26  12  -4       3036.48       2993.98       239.51 o                         
  28  12  -4       3876.31       4314.13       291.31 o                         
   2  14  -4       8665.03       8783.64       136.18 o                         
   4  14  -4        920.79        916.85        51.74 o                         
   6  14  -4      12134.99      12894.34       196.32 o                         
   8  14  -4       2406.71       2593.43       202.30 o                         
  10  14  -4       6260.63       6233.85       166.15 o                         
  12  14  -4       9797.18      10398.30       253.78 o                         
  14  14  -4       9522.43       9712.56       337.71 o                         
  16  14  -4       5244.79       5760.77       266.55 o                         
  18  14  -4       4536.02       5091.01       254.85 o                         
  20  14  -4       1407.97       1615.36       163.57 o                         
  22  14  -4       4337.10       5026.39       292.19 o                         
  24  14  -4         19.45        -49.54        93.17 o                         
  26  14  -4       3164.67       3283.53       259.25 o                         
   0  16  -4      14921.71      15976.08       481.54 o                         
   2  16  -4       5413.01       5818.60       134.04 o                         
   4  16  -4       5792.43       6010.53       116.56 o                         
   6  16  -4       2965.08       3031.52        83.12 o                         
   8  16  -4       4152.89       4015.28       190.35 o                         
  10  16  -4        672.06        568.42        87.13 o                         
  12  16  -4       4155.88       4372.10       217.39 o                         
  14  16  -4        174.03        152.38        73.80 o                         
  16  16  -4       1924.67       2201.01       174.89 o                         
  18  16  -4        848.62        931.40       131.76 o                         
  20  16  -4       2063.96       2308.13       203.93 o                         
  22  16  -4       1493.68       1564.95       178.28 o                         
  24  16  -4       2564.04       2582.72       231.59 o                         
   2  18  -4       6494.02       6814.93       157.77 o                         
   4  18  -4        824.51        918.09        62.05 o                         
   6  18  -4       1174.30       1310.36        92.66 o                         
   8  18  -4       2588.44       2814.89       162.50 o                         
  10  18  -4       2834.49       3123.10       188.22 o                         
  12  18  -4       2036.30       2224.90       170.87 o                         
  14  18  -4       3428.94       3769.48       223.17 o                         
  16  18  -4       2614.58       3139.70       219.40 o                         
  18  18  -4        627.21        522.28       117.56 o                         
  20  18  -4        514.95        533.22       116.05 o                         
  22  18  -4        537.65        411.13       117.81 o                         
   0  20  -4       5297.54       5292.68       277.74 o                         
   2  20  -4       3108.88       3301.59       155.04 o                         
   4  20  -4       3981.31       4201.50       175.05 o                         
   6  20  -4        516.62        529.07       100.96 o                         
   8  20  -4       1803.27       1778.06       166.34 o                         
  10  20  -4        549.18        390.64        90.02 o                         
  12  20  -4       5397.95       5171.10       271.45 o                         
  16  20  -4       2727.97       3067.28       238.00 o                         
  18  20  -4        283.05        297.35       105.49 o                         
   2  22  -4       3389.24       3771.27       176.03 o                         
   4  22  -4        901.38        726.84       125.10 o                         
   6  22  -4       1386.90       1282.94       154.14 o                         
   1   1  -3      57523.74      58609.16       592.38 o                         
   3   1  -3      26660.92      28331.88       317.75 o                         
   5   1  -3        511.05        566.47        30.56 o                         
   7   1  -3      21422.44      21405.90       257.15 o                         
   9   1  -3       3697.94       3404.37        79.23 o                         
  11   1  -3      29131.86      31010.51       362.14 o                         
  13   1  -3      57085.37      58881.64       634.17 o                         
  15   1  -3      26975.44      27148.65       393.09 o                         
  17   1  -3      13222.28      13430.23       232.15 o                         
  19   1  -3       2937.31       2872.49       108.61 o                         
  21   1  -3      12157.41      11913.32       249.47 o                         
  23   1  -3       3328.05       3021.60       196.51 o                         
  25   1  -3       2751.16       2673.75       120.42 o                         
  27   1  -3       7491.56       7152.85       202.85 o                         
  29   1  -3       2795.21       2641.62       127.97 o                         
  31   1  -3       1043.16       1078.86        91.56 o                         
  33   1  -3        171.89        174.97        63.68 o                         
  35   1  -3       1209.37       1095.64        96.10 o                         
   1   3  -3      32033.98      31768.79       243.98 o                         
   3   3  -3       6587.84       6771.64        85.65 o                         
   5   3  -3      10306.47      10395.60       115.52 o                         
   7   3  -3      60033.72      64435.00       662.78 o                         
   9   3  -3       6904.29       7387.44       240.96 o                         
  11   3  -3       1414.76       1292.51        52.27 o                         
  13   3  -3      24210.12      24140.96       311.80 o                         
  15   3  -3      20519.74      21447.59       300.23 o                         
  17   3  -3       4527.31       4707.05       131.51 o                         
  19   3  -3       1774.64       1776.85        85.16 o                         
  21   3  -3      17860.06      17635.66       784.36 o                         
  23   3  -3       4365.59       4181.26       145.24 o                         
  25   3  -3       1899.95       1788.65       100.43 o                         
  27   3  -3       5697.87       5347.42       173.47 o                         
  29   3  -3       2377.42       2381.54       121.80 o                         
  31   3  -3       1786.56       1635.13       105.92 o                         
  33   3  -3       1493.81       1528.97       107.42 o                         
  35   3  -3       2600.35       2617.67       191.49 o                         
   1   5  -3      39501.06      41838.53       459.90 o                         
   3   5  -3      24586.76      26063.95       212.42 o                         
   5   5  -3      14261.73      14985.17       155.88 o                         
   7   5  -3      25074.14      24188.15       281.73 o                         
   9   5  -3      20971.83      21269.53       261.02 o                         
  11   5  -3       6209.56       6497.59       122.80 o                         
  13   5  -3       7933.87       8332.91       240.65 o                         
  15   5  -3       3418.38       3444.30       102.61 o                         
  17   5  -3       3032.57       3004.22       245.36 o                         
  19   5  -3       9236.20       9693.03       399.57 o                         
  21   5  -3       4562.46       4356.80       145.53 o                         
  23   5  -3        763.17        703.43        68.33 o                         
  25   5  -3       1782.92       1870.04       104.03 o                         
  27   5  -3       3989.96       4156.43       156.20 o                         
  29   5  -3       5700.98       5827.00       187.78 o                         
  31   5  -3       2072.22       2133.70       118.74 o                         
  33   5  -3        688.10        852.44       133.65 o                         
   1   7  -3      19241.72      20033.75       340.66 o                         
   3   7  -3      20853.97      21957.26       188.28 o                         
   5   7  -3      48788.86      49575.60       368.85 o                         
   7   7  -3      33225.78      33747.14       376.75 o                         
   9   7  -3       4385.91       4663.26        91.90 o                         
  11   7  -3       7292.61       7954.79       141.56 o                         
  13   7  -3       6161.18       6501.39       136.66 o                         
  15   7  -3       8239.36       8985.93       172.30 o                         
  17   7  -3       1644.59       1733.11        77.55 o                         
  19   7  -3        912.53        996.84        64.75 o                         
  21   7  -3       4929.01       5443.66       155.66 o                         
  23   7  -3       9631.47      10266.14       231.84 o                         
  25   7  -3       2880.04       2995.56       151.82 o                         
  27   7  -3       4458.03       4375.99       259.88 o                         
  29   7  -3       1894.37       1943.39       182.68 o                         
  31   7  -3       1435.69       1409.17       163.82 o                         
   1   9  -3      17187.72      16781.45       159.80 o                         
   3   9  -3       2708.66       2826.79        44.78 o                         
   5   9  -3       7732.80       7724.25       121.24 o                         
   7   9  -3      35932.46      36230.09       354.81 o                         
   9   9  -3      32131.13      32733.34      1065.68 o                         
  11   9  -3       7936.17       8221.93       133.00 o                         
  13   9  -3       3914.09       4289.49        97.94 o                         
  15   9  -3       3502.02       3528.75       145.28 o                         
  17   9  -3       9425.46      10035.22       186.46 o                         
  19   9  -3       9408.19      10010.02       342.49 o                         
  21   9  -3      14108.93      15115.25       463.06 o                         
  23   9  -3        741.99        660.45       110.26 o                         
  25   9  -3        468.43        473.24       105.49 o                         
  27   9  -3       2584.91       2537.96       207.20 o                         
  29   9  -3       3977.93       3596.73       247.06 o                         
  31   9  -3        445.89        233.10        90.90 o                         
   1  11  -3       5354.24       5380.14        59.96 o                         
   3  11  -3       6016.06       5829.22       107.15 o                         
   5  11  -3      12660.91      13320.31       177.57 o                         
   7  11  -3      23779.35      24836.27       275.65 o                         
   9  11  -3       4241.13       4347.33       116.41 o                         
  11  11  -3       1145.05       1100.55        62.65 o                         
  13  11  -3      13892.35      14391.68       373.54 o                         
  15  11  -3       9931.10       9845.32       311.18 o                         
  17  11  -3       6495.27       6585.55       263.90 o                         
  19  11  -3       4133.11       4398.25       232.10 o                         
  21  11  -3      10110.71      10145.44       379.45 o                         
  23  11  -3       4650.42       4708.29       271.20 o                         
  25  11  -3       3123.79       3107.14       228.32 o                         
  27  11  -3       1025.69       1088.06       142.33 o                         
  29  11  -3         94.78        109.89        91.53 o                         
   1  13  -3       5302.48       5440.69        95.75 o                         
   3  13  -3       1268.53       1226.94        45.98 o                         
   5  13  -3       1199.59       1134.93        50.49 o                         
   7  13  -3       6922.97       6974.39       131.68 o                         
   9  13  -3       9902.59      10325.33       197.07 o                         
  11  13  -3       8640.41       8540.05       180.99 o                         
  13  13  -3       3526.35       3550.48       126.48 o                         
  15  13  -3       2763.32       2954.39       110.66 o                         
  17  13  -3       4356.14       4652.60       234.36 o                         
  19  13  -3      12462.62      13463.17       439.42 o                         
  21  13  -3       4906.24       4700.88       265.41 o                         
  23  13  -3        332.42        223.67        88.64 o                         
  25  13  -3        664.48        661.46       127.11 o                         
  27  13  -3       2784.66       2809.16       223.17 o                         
   1  15  -3       2674.71       2882.07        72.74 o                         
   3  15  -3       6862.73       7223.52       118.91 o                         
   5  15  -3      14580.60      14773.67       183.69 o                         
   7  15  -3       2715.96       2918.10        97.94 o                         
   9  15  -3       1625.79       1611.39        92.10 o                         
  11  15  -3        486.86        446.46        74.56 o                         
  13  15  -3       6680.94       7404.55       278.99 o                         
  15  15  -3       9653.69      10915.28       363.86 o                         
  17  15  -3        135.04        277.86        85.75 o                         
  19  15  -3        367.44        323.88        92.28 o                         
  21  15  -3         97.87         25.02        85.24 o                         
  23  15  -3       5328.48       5285.01       307.28 o                         
  25  15  -3       3250.49       3537.00       247.31 o                         
   1  17  -3      20280.63      20737.11       365.83 o                         
   3  17  -3       2863.36       2995.95        97.40 o                         
   5  17  -3       4121.85       4351.66       120.07 o                         
   7  17  -3        638.08        732.32        82.98 o                         
   9  17  -3       6155.05       6681.99       256.49 o                         
  11  17  -3       5762.15       6619.75       268.31 o                         
  13  17  -3        453.04        506.18        93.67 o                         
  15  17  -3        782.05        819.75       118.06 o                         
  17  17  -3       1655.10       1763.35       169.61 o                         
  19  17  -3       1443.24       1207.12       152.26 o                         
  21  17  -3        802.30        624.62       122.71 o                         
  23  17  -3        656.95        681.58       132.02 o                         
   1  19  -3       2952.48       2778.90       134.68 o                         
   3  19  -3       6819.10       6920.35       212.37 o                         
   5  19  -3       7173.77       7467.46       240.27 o                         
   7  19  -3        698.88        716.65       107.62 o                         
   9  19  -3       3861.03       3843.41       222.04 o                         
  11  19  -3       1121.95       1264.38       217.57 o                         
  13  19  -3       4254.61       5005.77       271.95 o                         
  15  19  -3       3670.81       4128.31       253.22 o                         
  17  19  -3        940.72       1036.01       138.43 o                         
  19  19  -3       1203.00        919.08       139.31 o                         
  21  19  -3        188.44         65.13        76.07 o                         
   1  21  -3       3535.92       3590.38       162.05 o                         
   3  21  -3       2197.19       2212.63       128.18 o                         
   5  21  -3        294.61        310.05        92.41 o                         
   7  21  -3        273.46        308.92        89.27 o                         
   9  21  -3       5868.37       5537.35       284.40 o                         
  11  21  -3       3810.57       3609.05       231.47 o                         
  13  21  -3       1267.96       1023.94       129.50 o                         
   1  23  -3        122.14         89.09        56.34 o                         
   3  23  -3       1707.39       1880.15       183.31 o                         
   2   0  -2       8433.29       8851.81       165.46 o                         
   6   0  -2      35914.49      37968.48       554.09 o                         
  10   0  -2      72264.88      76356.27      1080.77 o                         
  14   0  -2       8857.94       9774.66       249.19 o                         
  18   0  -2      26334.94      25203.35       526.43 o                         
  22   0  -2       4226.55       3852.58       187.46 o                         
  26   0  -2       8334.25       8330.29       299.23 o                         
  30   0  -2       3667.19       3560.01       207.45 o                         
  34   0  -2        256.10        182.56        77.32 o                         
   0   2  -2       4132.21       4304.33       108.50 o                         
   2   2  -2       7401.85       7439.49        97.44 o                         
   4   2  -2      86662.69      89417.23       848.71 o                         
   6   2  -2       5533.57       5609.57       120.13 o                         
   8   2  -2      10957.76      11531.82       156.69 o                         
  10   2  -2       4696.91       4618.67       258.50 o                         
  12   2  -2      48819.32      52601.31       867.22 o                         
  14   2  -2        372.88        493.34        44.32 o                         
  16   2  -2      30242.13      30596.54       407.00 o                         
  18   2  -2        508.42        448.18        49.35 o                         
  20   2  -2       2156.18       2126.43        94.20 o                         
  22   2  -2       1920.94       1805.03        94.86 o                         
  24   2  -2      30699.23      29696.65       816.92 o                         
  26   2  -2       2865.96       2646.17       123.21 o                         
  28   2  -2        783.70        700.67        68.94 o                         
  30   2  -2        394.37        416.33        69.91 o                         
  32   2  -2       5070.70       5261.66       184.24 o                         
  34   2  -2        608.22        656.25        76.46 o                         
  36   2  -2       1956.70       2097.16       177.28 o                         
   2   4  -2     118772.63     121204.15       805.18 o                         
   4   4  -2      33238.66      33665.58       284.22 o                         
   6   4  -2      44469.11      45284.34       456.62 o                         
   8   4  -2       4527.98       5360.43       160.62 o                         
  10   4  -2     115545.68     120742.17      1391.88 o                         
  12   4  -2       5265.38       5566.87       175.64 o                         
  14   4  -2       1232.38       1230.33        60.19 o                         
  16   4  -2       7783.02       7849.45       166.12 o                         
  18   4  -2      33301.15      34381.61       824.53 o                         
  20   4  -2       3749.05       3712.73       162.38 o                         
  22   4  -2       6912.92       6796.58       322.12 o                         
  24   4  -2       1457.49       1452.16        88.00 o                         
  26   4  -2       5799.24       5903.94       176.51 o                         
  28   4  -2        553.61        490.58        62.99 o                         
  30   4  -2       8176.51       8190.85       274.91 o                         
  32   4  -2         59.49         29.38        48.08 o                         
  34   4  -2       1025.56       1054.06        92.49 o                         
   0   6  -2      10527.08      11193.24       229.58 o                         
   2   6  -2      43469.01      45982.95       266.04 o                         
   4   6  -2     123117.73     124068.18       865.50 o                         
   6   6  -2       3471.10       3667.93       107.56 o                         
   8   6  -2       6188.80       6552.92       108.81 o                         
  10   6  -2       5713.98       5969.52       112.75 o                         
  12   6  -2       6197.13       6234.86       123.04 o                         
  14   6  -2       1735.73       1762.81        69.07 o                         
  16   6  -2      13790.81      14967.49       646.69 o                         
  18   6  -2       2470.35       2852.59       155.09 o                         
  20   6  -2        950.33       1125.31        70.42 o                         
  22   6  -2       1210.84       1229.90       133.52 o                         
  24   6  -2      18481.05      18654.12       906.95 o                         
  26   6  -2        806.97        726.88        68.09 o                         
  28   6  -2        691.98        582.51        65.44 o                         
  30   6  -2       3235.59       3531.95       147.39 o                         
  32   6  -2       7161.62       7662.55       346.63 o                         
   2   8  -2      21532.30      21006.27       199.28 o                         
   4   8  -2       6097.58       6256.18        96.14 o                         
   6   8  -2       3283.38       3387.13        69.97 o                         
   8   8  -2        119.44        228.70        42.12 o                         
  10   8  -2      23840.86      24332.25       283.33 o                         
  12   8  -2       9607.47       9566.29       151.01 o                         
  14   8  -2       4848.11       5231.33       113.57 o                         
  16   8  -2      11509.35      12639.23       274.84 o                         
  18   8  -2      19984.92      21831.11       919.08 o                         
  20   8  -2        402.10        392.18        46.96 o                         
  22   8  -2       1136.24       1106.56       141.38 o                         
  24   8  -2        329.19        307.08        65.25 o                         
  26   8  -2       1624.24       1645.92       159.55 o                         
  28   8  -2        371.79        489.84       105.24 o                         
  30   8  -2       8375.35       8770.22       369.27 o                         
  32   8  -2       1036.22       1027.20       148.36 o                         
   0  10  -2       3240.60       3098.49        69.40 o                         
   2  10  -2       7131.58       7166.09        91.21 o                         
   4  10  -2      35687.75      35809.89       339.67 o                         
   6  10  -2      11383.19      11875.66       155.00 o                         
   8  10  -2      14852.97      15131.12       222.95 o                         
  10  10  -2        365.75        244.79        48.15 o                         
  12  10  -2      12414.37      12873.25       324.63 o                         
  14  10  -2        410.08        504.30        77.83 o                         
  16  10  -2      22731.84      23822.85       540.38 o                         
  18  10  -2       4573.06       4226.50       217.64 o                         
  20  10  -2       6972.82       7037.80       302.63 o                         
  22  10  -2       2852.28       2694.87       195.01 o                         
  24  10  -2       7370.69       7148.31       312.31 o                         
  26  10  -2       1992.64       2014.93       176.52 o                         
  28  10  -2        857.74        928.38       135.41 o                         
  30  10  -2        516.54        522.65       111.40 o                         
   2  12  -2      11822.20      11910.45       139.46 o                         
   4  12  -2       4014.94       3689.27        79.31 o                         
   6  12  -2      10369.87      10829.78       152.02 o                         
   8  12  -2       9779.89      10009.02       175.56 o                         
  10  12  -2      19833.43      20558.29       290.23 o                         
  12  12  -2       5242.70       5512.12       186.77 o                         
  14  12  -2       4198.39       4112.09       197.02 o                         
  16  12  -2       1151.22       1323.80       125.23 o                         
  18  12  -2      21057.09      21895.30       557.48 o                         
  20  12  -2       3004.71       2626.73       191.74 o                         
  22  12  -2       6316.69       6042.78       292.82 o                         
  24  12  -2        339.51        353.68        93.42 o                         
  26  12  -2       1616.17       1768.12       173.25 o                         
  28  12  -2         13.45       -100.96       100.96 o                         
  30  12  -2       3432.29       3661.73       254.22 o                         
   0  14  -2       4909.93       5205.02       127.76 o                         
   2  14  -2       3509.22       3568.69        96.02 o                         
   4  14  -2      11738.83      11938.14       148.30 o                         
   6  14  -2       5007.75       5180.77       103.36 o                         
   8  14  -2       4402.06       4507.35       118.19 o                         
  10  14  -2       5991.21       6295.77       139.87 o                         
  12  14  -2       6650.70       7036.04       254.60 o                         
  14  14  -2        410.58        613.31        92.79 o                         
  16  14  -2       8536.25       8734.38       324.63 o                         
  18  14  -2       2515.13       2462.02       181.30 o                         
  20  14  -2       1611.83       1472.91       149.11 o                         
  22  14  -2       3010.24       3083.25       214.12 o                         
  24  14  -2       3561.71       3207.59       226.19 o                         
  26  14  -2       3472.25       3780.16       246.93 o                         
  28  14  -2       1549.99       1543.82       170.99 o                         
   2  16  -2      10716.93      11348.54       241.18 o                         
   4  16  -2       3901.44       3981.65       106.22 o                         
   6  16  -2       4868.19       5180.38       339.53 o                         
   8  16  -2       9906.32      10656.53       309.42 o                         
  10  16  -2       8109.35       9578.78       306.53 o                         
  12  16  -2       2842.20       3320.25       191.61 o                         
  14  16  -2       4944.51       5299.72       252.34 o                         
  16  16  -2       1348.99       1282.06       135.28 o                         
  18  16  -2       1664.03       1542.82       151.88 o                         
  20  16  -2       2192.93       2035.93       182.06 o                         
  22  16  -2       1818.47       1943.64       175.52 o                         
  24  16  -2        157.23        178.16        81.22 o                         
  26  16  -2       2632.50       2647.60       218.89 o                         
   0  18  -2      13204.61      12958.87       396.80 o                         
   2  18  -2       4294.94       4259.27       155.82 o                         
   4  18  -2       6799.01       6840.61       200.03 o                         
   6  18  -2       2423.09       2560.85       175.64 o                         
   8  18  -2       6574.96       7534.38       537.36 o                         
  10  18  -2        853.91        850.37       163.32 o                         
  12  18  -2       3391.01       3931.29       224.93 o                         
  14  18  -2          6.73        -18.10        66.01 o                         
  16  18  -2       1433.72       1504.09       153.14 o                         
  18  18  -2       1521.26       1379.50       147.61 o                         
  20  18  -2       1989.04       2136.38       182.81 o                         
  22  18  -2       2186.82       2460.26       203.81 o                         
  24  18  -2       4026.33       4298.54       274.21 o                         
   2  20  -2       3244.23       2990.90       141.22 o                         
   4  20  -2       1888.88       1857.08       114.62 o                         
   6  20  -2       2856.68       3044.40       201.79 o                         
   8  20  -2        185.66        192.24        77.20 o                         
  10  20  -2       2006.16       2124.82       173.25 o                         
  12  20  -2       4771.97       4259.82       240.77 o                         
  14  20  -2       3515.70       3246.57       213.11 o                         
  16  20  -2       3329.76       2810.92       200.79 o                         
   0  22  -2       3478.95       3681.84       234.86 o                         
   2  22  -2       2940.25       2972.51       151.40 o                         
   4  22  -2        239.96        190.60        87.13 o                         
   6  22  -2       1437.53       1281.55       145.85 o                         
   8  22  -2       3735.73       3804.68       238.26 o                         
  10  22  -2        618.79        563.39       111.52 o                         
  12  22  -2       3908.75       4071.10       248.31 o                         
   3   1  -1      70095.46      74915.54       993.01 o                         
   5   1  -1       4913.33       5511.59       149.21 o                         
   7   1  -1      79328.31      90436.91       866.09 o                         
   9   1  -1      19047.25      20942.25       256.57 o                         
  11   1  -1      21204.99      22316.85       961.39 o                         
  13   1  -1      15896.47      16576.78       252.33 o                         
  15   1  -1       5587.67       5558.68       172.25 o                         
  17   1  -1       8946.86       8699.63       179.40 o                         
  19   1  -1       2354.14       2412.17        97.01 o                         
  21   1  -1       6487.03       6721.55       186.02 o                         
  23   1  -1       4493.08       4563.34       148.11 o                         
  25   1  -1      11374.68      11802.20       251.82 o                         
  27   1  -1       4702.55       4575.23       155.36 o                         
  29   1  -1       2766.12       2792.28       166.15 o                         
  31   1  -1       3910.57       4055.36       156.87 o                         
  33   1  -1        400.94        398.83        67.30 o                         
  35   1  -1       2205.44       2255.54       129.43 o                         
   1   3  -1       7701.20       8049.61        58.32 o                         
   3   3  -1      15728.46      17359.81       131.48 o                         
   5   3  -1      53328.78      59094.82       578.14 o                         
   7   3  -1      23250.62      25252.53       390.45 o                         
   9   3  -1      24298.53      25714.18       473.37 o                         
  11   3  -1      50779.32      54140.88       581.03 o                         
  13   3  -1      28869.64      31127.79       410.19 o                         
  15   3  -1      18177.34      19129.68       670.32 o                         
  17   3  -1      16020.22      16419.06       851.06 o                         
  19   3  -1       2115.01       2166.62        93.37 o                         
  21   3  -1       7353.40       7507.38       364.36 o                         
  23   3  -1       8405.32       8520.91       200.50 o                         
  25   3  -1       5932.02       5860.49       169.57 o                         
  27   3  -1       4095.17       4412.10       153.34 o                         
  29   3  -1        991.71       1044.57        83.25 o                         
  31   3  -1       1392.73       1229.68        91.93 o                         
  33   3  -1       5110.73       4911.44       183.17 o                         
  35   3  -1       1176.65       1166.94        98.37 o                         
   1   5  -1      30811.03      30952.02       229.29 o                         
   3   5  -1     102485.80     103676.71       694.16 o                         
   5   5  -1       2072.15       2074.93        68.52 o                         
   7   5  -1      26120.34      27641.87       362.85 o                         
   9   5  -1      48414.90      50945.04       532.84 o                         
  11   5  -1      24462.04      25485.23       494.87 o                         
  13   5  -1       5544.90       6071.23       232.98 o                         
  15   5  -1       3220.61       3622.56       104.01 o                         
  17   5  -1      17099.64      17991.28       747.77 o                         
  19   5  -1      16958.77      16772.40       279.81 o                         
  21   5  -1       8127.83       8483.49       192.50 o                         
  23   5  -1       3039.78       3032.28       117.32 o                         
  25   5  -1       2736.77       2836.58       120.24 o                         
  27   5  -1       4932.14       4970.72       181.11 o                         
  29   5  -1       4599.73       4770.72       167.48 o                         
  31   5  -1       4447.16       4644.50       408.93 o                         
  33   5  -1        129.80        105.24        75.56 o                         
   1   7  -1        850.51        708.77        14.54 o                         
   3   7  -1      21898.37      21843.58       206.41 o                         
   5   7  -1      33950.46      33590.14       431.93 o                         
   7   7  -1      11877.08      11765.58       249.70 o                         
   9   7  -1       3410.58       3676.19       135.54 o                         
  11   7  -1      18778.88      18806.15       391.02 o                         
  13   7  -1      10460.46      10995.24       178.07 o                         
  15   7  -1      18396.95      18663.94       271.76 o                         
  17   7  -1      20843.12      21080.74       310.51 o                         
  19   7  -1       2288.36       2385.01        92.73 o                         
  21   7  -1       7284.59       6883.54       220.40 o                         
  23   7  -1       9341.23       9304.62       210.58 o                         
  25   7  -1       3578.88       3300.76       203.18 o                         
  27   7  -1       2492.92       2789.67       194.63 o                         
  29   7  -1        145.48        159.55        82.98 o                         
  31   7  -1       4209.00       4523.22       260.76 o                         
  33   7  -1       1749.35       1893.48       180.55 o                         
   1   9  -1      16574.92      15657.75       113.76 o                         
   3   9  -1       7419.10       6676.48       117.71 o                         
   5   9  -1       1913.85       2030.37        49.23 o                         
   7   9  -1      12902.88      12827.81       301.75 o                         
   9   9  -1      37317.78      39421.40       654.80 o                         
  11   9  -1      11914.67      12106.56       304.39 o                         
  13   9  -1       8711.56       9692.94       289.18 o                         
  15   9  -1       2051.04       2043.72       135.79 o                         
  17   9  -1       8458.65       8029.92       288.04 o                         
  19   9  -1      17690.15      18037.31       474.63 o                         
  21   9  -1       3075.72       2744.16       181.55 o                         
  23   9  -1        858.32        864.76       113.91 o                         
  25   9  -1       1714.23       1638.88       157.41 o                         
  27   9  -1       2292.61       2081.19       173.51 o                         
  29   9  -1       7013.94       7696.24       344.25 o                         
  31   9  -1       1377.79       1493.91       164.20 o                         
   1  11  -1       4121.60       3787.83        42.80 o                         
   3  11  -1      18774.05      18446.48       234.61 o                         
   5  11  -1      43833.69      44210.32       398.94 o                         
   7  11  -1      17653.54      18648.07       241.72 o                         
   9  11  -1       4270.30       4481.11       115.48 o                         
  11  11  -1        131.90        165.84        53.43 o                         
  13  11  -1      12901.94      12990.30       355.69 o                         
  15  11  -1       6305.09       6443.73       256.49 o                         
  17  11  -1       2888.70       2847.26       174.89 o                         
  19  11  -1        892.66        776.63       103.35 o                         
  21  11  -1       3737.23       3568.06       204.18 o                         
  23  11  -1       5058.16       4893.37       252.34 o                         
  25  11  -1       5356.68       5909.51       284.15 o                         
  27  11  -1        198.75        174.64        81.22 o                         
  29  11  -1        461.30        366.00       101.09 o                         
  31  11  -1       2570.88       2781.00       219.02 o                         
   1  13  -1      25334.49      24466.37       192.91 o                         
   3  13  -1       4473.46       4289.21        72.95 o                         
   5  13  -1       5489.80       5415.34        84.67 o                         
   7  13  -1       5808.59       5898.70       111.98 o                         
   9  13  -1      11312.02      11417.87       448.54 o                         
  11  13  -1      10409.18      10797.29       516.62 o                         
  13  13  -1        504.12        588.03        83.99 o                         
  15  13  -1         29.82         55.07        55.07 o                         
  17  13  -1       6386.66       6135.57       265.41 o                         
  19  13  -1       9127.76       8584.89       319.23 o                         
  21  13  -1       3249.76       3310.06       204.44 o                         
  23  13  -1       1981.34       2198.37       176.77 o                         
  25  13  -1        332.17        376.05        98.32 o                         
  27  13  -1       5615.80       5811.19       297.98 o                         
  29  13  -1       2980.99       3143.72       229.71 o                         
   1  15  -1        351.47        351.21        52.83 o                         
   3  15  -1      13958.38      14227.56       208.37 o                         
   5  15  -1      11125.52      11160.34       286.63 o                         
   7  15  -1       3774.99       4082.81       129.35 o                         
   9  15  -1        634.24        702.20        80.09 o                         
  11  15  -1       2487.57       2910.37       166.59 o                         
  13  15  -1      12577.03      12936.37       389.76 o                         
  15  15  -1      17551.77      18404.69       489.34 o                         
  17  15  -1        627.95        600.86        94.80 o                         
  19  15  -1        240.73        112.65        64.88 o                         
  21  15  -1         68.29        -67.14        67.14 o                         
  23  15  -1       5545.88       5782.65       284.78 o                         
  25  15  -1       2847.21       3148.75       221.79 o                         
  27  15  -1        496.36        432.63       109.51 o                         
   1  17  -1       8246.29       7821.90       202.65 o                         
   3  17  -1       1081.13       1022.22        76.18 o                         
   5  17  -1        288.32        278.27        48.28 o                         
   7  17  -1       1467.99       1512.14       120.20 o                         
   9  17  -1      12941.08      13637.07       451.49 o                         
  11  17  -1       7269.64       8056.71       293.83 o                         
  13  17  -1       1896.57       2203.90       158.80 o                         
  15  17  -1        346.44        283.14        72.42 o                         
  17  17  -1       5051.64       5106.48       254.60 o                         
  19  17  -1       4892.04       5118.17       262.40 o                         
  21  17  -1       4158.45       4288.86       247.43 o                         
  23  17  -1         12.08         46.52        75.81 o                         
  25  17  -1       1325.26       1546.34       166.72 o                         
   1  19  -1        211.70        149.88        45.74 o                         
   3  19  -1       5374.15       5402.44       178.82 o                         
   5  19  -1       6355.64       6199.06       272.08 o                         
   7  19  -1       2029.07       2204.15       165.96 o                         
   9  19  -1         13.42        -38.47        69.03 o                         
  11  19  -1        169.03        104.98        67.01 o                         
  13  19  -1       6117.89       6051.08       279.87 o                         
  15  19  -1       3521.96       3438.06       211.60 o                         
  17  19  -1       1088.39       1215.80       136.67 o                         
  19  19  -1         62.49        127.49        77.57 o                         
  21  19  -1       2209.31       2654.39       200.91 o                         
  23  19  -1       4041.47       4321.30       263.78 o                         
   1  21  -1       7072.11       7443.90       226.57 o                         
   3  21  -1        747.17        714.39       113.41 o                         
   5  21  -1         24.69         23.39        61.36 o                         
   7  21  -1        970.06       1083.66       131.76 o                         
   9  21  -1       4558.12       4694.84       256.49 o                         
  11  21  -1       4863.84       4894.75       265.16 o                         
  13  21  -1        665.81        570.43       107.00 o                         
  15  21  -1       2017.68       2071.63       176.40 o                         
  17  21  -1        657.15        698.30       117.05 o                         
   1  23  -1       2018.06       1771.14       172.12 o                         
   3  23  -1       2109.07       2125.82       185.95 o                         
   5  23  -1       4841.50       4627.20       264.78 o                         
   7  23  -1       1416.67       1502.84       159.55 o                         
   9  23  -1        115.94        110.26        65.63 o                         
   8   0   0      38084.93      38671.68       591.18 o                         
  12   0   0      52393.36      53671.63       829.81 o                         
  16   0   0       5301.90       5824.52       203.18 o                         
  20   0   0      12874.18      14206.73       361.09 o                         
  24   0   0       1085.86       1165.00       107.12 o                         
  28   0   0      37225.73      37313.31       777.13 o                         
  32   0   0        402.07        338.84        85.24 o                         
   4   2   0      41812.26      44177.27       360.64 o                         
   6   2   0      49842.92      55284.43       768.71 o                         
   8   2   0      20445.54      22488.26       349.92 o                         
  10   2   0         40.43        279.12       171.05 o                         
  12   2   0       2054.29       1848.24        72.92 o                         
  14   2   0      89274.76      90745.89      1320.53 o                         
  16   2   0        866.31       1094.98       133.15 o                         
  18   2   0        653.10        637.73        68.96 o                         
  20   2   0       2543.12       2483.09        99.71 o                         
  22   2   0       9708.28      10415.98       302.38 o                         
  24   2   0       3546.57       3477.84       130.14 o                         
  26   2   0       8843.18       9187.00       221.96 o                         
  28   2   0       1918.38       2180.01       111.54 o                         
  30   2   0       1623.55       1606.91       128.05 o                         
  32   2   0         10.41        -15.49        47.29 o                         
  34   2   0       8429.04       8662.47       351.54 o                         
   0   4   0       3706.17       4256.76       127.30 o                         
   2   4   0       2298.92       2650.77        45.86 o                         
   4   4   0      44598.45      49064.43       570.49 o                         
   6   4   0        136.31        191.50        37.28 o                         
   8   4   0      42768.20      46373.41       392.16 o                         
  10   4   0      19253.99      22420.90       632.86 o                         
  12   4   0      17601.56      17882.58       416.16 o                         
  14   4   0         16.87         14.49        22.36 o                         
  16   4   0       6983.73       6856.24       151.98 o                         
  20   4   0      31619.33      31740.37       673.09 o                         
  22   4   0       1286.84       1271.37        97.00 o                         
  24   4   0         49.46         14.85        39.74 o                         
  26   4   0       5247.62       5274.96       221.85 o                         
  28   4   0       9179.97       9572.24       233.99 o                         
  30   4   0        310.50        371.28        89.64 o                         
  32   4   0        222.87        232.10        89.52 o                         
  34   4   0         72.67         34.32        78.33 o                         
   2   6   0       2681.21       2361.48        43.74 o                         
   4   6   0       9611.89       9888.13       121.91 o                         
   6   6   0      67906.60      70887.36      1476.81 o                         
   8   6   0      19504.29      21652.01       516.37 o                         
  10   6   0       1141.12        961.57        79.33 o                         
  14   6   0      68045.28      69346.38      1098.24 o                         
  16   6   0       1930.09       2038.94       127.99 o                         
  18   6   0      12378.93      12790.02       354.81 o                         
  20   6   0        273.05        279.12        78.20 o                         
  22   6   0      27101.40      27648.28       618.84 o                         
  24   6   0       3543.88       3602.63       203.30 o                         
  26   6   0       6249.87       6864.04       289.18 o                         
  28   6   0          8.23        -17.35        67.01 o                         
  30   6   0        453.53        510.96       101.97 o                         
  32   6   0         65.52         99.70        71.67 o                         
  34   6   0       3669.06       4094.36       259.38 o                         
   0   8   0      42766.21      39344.28       532.59 o                         
   2   8   0       8203.01       7892.45       157.18 o                         
   4   8   0       7249.92       6811.22        99.99 o                         
   6   8   0       8813.63       9062.09       162.33 o                         
   8   8   0      81718.05      82353.26       814.50 o                         
  10   8   0        770.38        847.15        85.94 o                         
  12   8   0      17900.69      17719.09       402.71 o                         
  14   8   0       2276.52       2130.73       131.01 o                         
  16   8   0      12249.32      12562.32       347.01 o                         
  18   8   0        601.54        599.22        83.61 o                         
  20   8   0      36133.90      37134.02       740.42 o                         
  22   8   0       7305.28       7576.30       289.30 o                         
  24   8   0        636.92        711.63       106.24 o                         
  26   8   0        414.00        498.39        97.31 o                         
  28   8   0       9833.38       9885.81       371.40 o                         
  30   8   0       2728.68       2724.04       203.43 o                         
  32   8   0       1090.21       1075.99       141.95 o                         
   2  10   0       7193.82       6330.55       179.10 o                         
   4  10   0       7696.28       7878.73       225.03 o                         
   6  10   0      80193.02      77845.94       733.19 o                         
   8  10   0        149.17        145.42        11.60 o                         
  10  10   0       5443.22       5275.11       105.86 o                         
  12  10   0      22081.53      21657.05       469.35 o                         
  14  10   0       6265.63       6399.10       230.96 o                         
  16  10   0       6675.95       6316.11       237.88 o                         
  18  10   0       1074.04       1031.61       107.62 o                         
  20  10   0        619.85        793.85       102.22 o                         
  22  10   0       8119.05       8447.22       315.20 o                         
  24  10   0         66.29        145.59        82.48 o                         
  26  10   0       1325.05       1514.40       147.35 o                         
  28  10   0        174.86        195.01        80.59 o                         
  30  10   0       1319.52       1362.65       150.87 o                         
  32  10   0        418.52        603.50       120.32 o                         
   0  12   0      32730.86      30129.40       855.52 o                         
   2  12   0      11286.59      10473.44       189.45 o                         
   4  12   0      17694.43      16025.57       377.38 o                         
   6  12   0       7183.17       6390.42       151.08 o                         
   8  12   0      25775.32      24203.46      1180.59 o                         
  10  12   0       1365.34       1298.04        40.12 o                         
  12  12   0         53.84         36.59        43.75 o                         
  14  12   0       1546.85       1475.43       113.41 o                         
  16  12   0        118.04         93.67        53.56 o                         
  18  12   0       2158.85       2376.40       156.53 o                         
  20  12   0      11481.68      11616.59       369.89 o                         
  22  12   0       1294.77       1369.56       135.41 o                         
  24  12   0       1464.97       1748.89       157.16 o                         
  26  12   0       1645.59       2023.10       171.87 o                         
  28  12   0       4515.70       4870.11       267.55 o                         
  30  12   0       1340.79       1291.11       154.27 o                         
   2  14   0      14203.04      12838.47       335.71 o                         
   4  14   0        167.90        163.84        28.45 o                         
   6  14   0      13999.07      13554.53       265.48 o                         
   8  14   0      17684.19      16753.74       281.35 o                         
  10  14   0       3606.61       3457.42       161.31 o                         
  12  14   0        933.09        931.78        94.30 o                         
  14  14   0      12251.86      12175.21       348.65 o                         
  16  14   0       4455.62       4332.74       206.45 o                         
  18  14   0       3376.63       3395.56       195.76 o                         
  20  14   0       7514.06       7408.45       300.99 o                         
  22  14   0       3268.72       3424.73       207.58 o                         
  24  14   0          4.35         99.33        77.45 o                         
  26  14   0       4808.32       5230.45       274.47 o                         
  28  14   0        793.08        842.13       129.37 o                         
   0  16   0       6052.70       6042.65       237.12 o                         
   2  16   0      12893.21      12067.26       247.02 o                         
   4  16   0       1525.02       1481.55       104.04 o                         
   6  16   0       1030.72        920.30        61.56 o                         
   8  16   0       3956.11       3865.20       127.28 o                         
  10  16   0       1068.67       1109.38        74.68 o                         
  12  16   0      18548.07      18860.33       457.65 o                         
  14  16   0       1929.64       2058.18       144.21 o                         
  16  16   0      10403.73      10769.81       346.13 o                         
  18  16   0        466.55        550.82        94.80 o                         
  20  16   0       2520.17       2612.02       183.56 o                         
  22  16   0        411.75        383.22        90.90 o                         
  24  16   0       1559.34       1462.35       155.78 o                         
  26  16   0       2948.88       2974.24       213.86 o                         
   2  18   0       3571.87       3365.62       134.51 o                         
   4  18   0       2046.11       1714.06       138.05 o                         
   6  18   0        917.46        938.44       109.51 o                         
   8  18   0       1021.35        939.32       109.89 o                         
  10  18   0       5091.67       4976.35       239.14 o                         
  12  18   0       4126.40       3583.78       207.70 o                         
  14  18   0       6570.08       6615.49       272.33 o                         
  16  18   0       5961.92       6032.97       265.41 o                         
  18  18   0       5193.59       5267.54       258.50 o                         
  20  18   0        322.14        490.47        97.06 o                         
  22  18   0       2809.65       3020.13       206.95 o                         
  24  18   0        204.77        258.50        86.88 o                         
  26  18   0       2804.30       2730.33       208.96 o                         
   0  20   0       7011.30       6553.24       285.40 o                         
   2  20   0       1431.16       1526.22       140.69 o                         
   4  20   0       6375.93       6289.46       278.62 o                         
   6  20   0       4290.04       4120.89       228.45 o                         
   8  20   0       1122.83        978.17       122.21 o                         
  10  20   0        172.95        158.29        72.42 o                         
  12  20   0       6489.69       6448.38       294.71 o                         
  14  20   0        124.63        110.01        74.31 o                         
  16  20   0       4511.31       4427.54       250.58 o                         
  18  20   0       1787.41       1831.37       168.98 o                         
  20  20   0       1354.91       1330.71       149.24 o                         
   2  22   0       7663.16       7838.94       335.32 o                         
   4  22   0       1918.09       1637.24       158.29 o                         
   6  22   0        729.26        700.31       112.53 o                         
   8  22   0        683.65        716.91       117.81 o                         
  10  22   0       5130.25       4963.90       271.57 o                         
  12  22   0       3111.99       2930.49       213.74 o                         
  14  22   0       1654.56       1586.07       161.94 o                         
   3   1   1      70766.70      72404.48       951.01 o                         
   5   1   1       5991.94       6285.50        89.38 o                         
   7   1   1      72936.30      75523.02       734.27 o                         
   9   1   1      19977.13      20747.81       639.46 o                         
  11   1   1      22465.64      21644.90      1194.24 o                         
  13   1   1      15160.80      14773.63       698.61 o                         
  15   1   1       5583.89       5119.85       124.90 o                         
  17   1   1      10423.93       9740.82       192.29 o                         
  19   1   1       2489.56       2506.39        97.39 o                         
  21   1   1       5292.81       5092.56       308.16 o                         
  23   1   1       5068.27       4841.27       150.35 o                         
  25   1   1      11955.07      11935.81       345.50 o                         
  27   1   1       4598.03       4679.74       158.69 o                         
  29   1   1       3000.59       3026.04       189.10 o                         
  31   1   1       4521.85       4354.74       237.88 o                         
   1   3   1       6468.70       7064.91       234.86 o                         
   3   3   1      18162.12      20428.60       150.66 o                         
   5   3   1      52456.63      55397.12       678.94 o                         
   7   3   1      21918.48      22483.98       253.50 o                         
   9   3   1      21850.39      21009.92       383.60 o                         
  11   3   1      52790.42      49411.06       780.52 o                         
  13   3   1      26678.55      25105.54       480.16 o                         
  15   3   1      16743.15      16807.31       380.58 o                         
  17   3   1      17622.03      16861.40       549.62 o                         
  19   3   1       2088.88       1981.98       205.38 o                         
  21   3   1       6297.00       6355.59       245.42 o                         
  23   3   1       8737.67       9046.07       305.14 o                         
  25   3   1       6581.50       6810.35       275.85 o                         
  27   3   1       3258.96       3404.99       201.17 o                         
  29   3   1        978.11        951.89       122.84 o                         
  31   3   1       1829.75       1733.80       155.53 o                         
  33   3   1       4855.14       5209.45       274.09 o                         
   1   5   1      27842.48      29529.62       195.34 o                         
   3   5   1     108351.23     120542.04      1597.89 o                         
   5   5   1       1601.46       1379.51        57.21 o                         
   7   5   1      25257.80      23753.01       867.78 o                         
   9   5   1      51859.43      47395.02       495.96 o                         
  11   5   1      24350.71      22123.63       438.29 o                         
  13   5   1       5608.35       5812.57       198.78 o                         
  15   5   1       3268.81       3398.07       162.32 o                         
  17   5   1      17380.27      17897.12       425.34 o                         
  19   5   1      17011.93      17697.97       430.50 o                         
  21   5   1       7573.67       7403.29       278.24 o                         
  23   5   1       2828.72       2933.00       173.51 o                         
  25   5   1       3126.76       2993.86       189.10 o                         
  27   5   1       4337.16       4393.47       232.10 o                         
  29   5   1       3658.09       3882.76       229.33 o                         
  31   5   1       5113.07       5544.52       279.87 o                         
  33   5   1         27.36        -33.95        76.32 o                         
   1   7   1        985.96        935.96        24.21 o                         
   3   7   1      22509.35      21580.55       256.39 o                         
   5   7   1      35839.10      32491.35       516.24 o                         
   7   7   1      11316.47      10106.73       613.75 o                         
   9   7   1       4622.11       4294.48        78.09 o                         
  11   7   1      20913.68      18420.85       566.66 o                         
  13   7   1      10615.69      10985.94       292.19 o                         
  15   7   1      17533.79      17783.34       411.64 o                         
  17   7   1      22497.72      21928.62       500.53 o                         
  19   7   1       2191.38       2363.20       150.75 o                         
  21   7   1       6449.80       6459.70       262.27 o                         
  23   7   1       9781.56       9792.39       331.42 o                         
  25   7   1       3501.80       3433.03       203.93 o                         
  27   7   1       2170.72       2527.28       180.80 o                         
  29   7   1         50.27        -44.13        77.95 o                         
  31   7   1       4395.69       4891.98       273.21 o                         
  33   7   1       1660.72       1390.81       154.40 o                         
   1   9   1      14812.48      14231.17       193.18 o                         
   3   9   1       8155.78       7222.29       124.41 o                         
   5   9   1       1848.55       1570.48        78.45 o                         
   7   9   1      12117.62       9855.51       238.76 o                         
   9   9   1      36052.17      33133.22       998.73 o                         
  11   9   1      12864.22      11700.70       342.99 o                         
  13   9   1       7209.41       6751.26       228.95 o                         
  15   9   1       1483.32       1570.86       115.80 o                         
  17   9   1       8765.54       8938.06       288.30 o                         
  19   9   1      17270.70      17318.90       452.62 o                         
  21   9   1       2854.53       3098.84       179.42 o                         
  23   9   1       1398.44       1425.64       137.30 o                         
  25   9   1       2214.44       2253.94       165.58 o                         
  27   9   1       1747.19       1779.57       158.17 o                         
  29   9   1       6946.85       7337.16       330.04 o                         
  31   9   1       1417.08       1602.16       166.97 o                         
   1  11   1       3134.62       2951.10        45.76 o                         
   3  11   1      18697.16      17729.22       204.06 o                         
   5  11   1      43573.14      39882.83      1666.03 o                         
   7  11   1      16406.96      13614.05       299.23 o                         
   9  11   1       5029.80       4286.47       161.18 o                         
  11  11   1         24.88         10.44        38.85 o                         
  13  11   1      11278.77      10700.28       300.49 o                         
  15  11   1       5576.73       5736.38       222.92 o                         
  17  11   1       2462.26       2366.47       151.00 o                         
  19  11   1       1299.06       1351.96       121.33 o                         
  21  11   1       3551.93       3513.24       196.64 o                         
  23  11   1       5351.64       5694.13       256.99 o                         
  25  11   1       5749.59       5875.31       273.59 o                         
  27  11   1         58.76         85.37        73.43 o                         
  29  11   1        359.83        364.99        99.70 o                         
  31  11   1       2689.81       2799.23       218.64 o                         
   1  13   1      25360.12      24176.53       362.37 o                         
   3  13   1       4617.29       4493.28       198.34 o                         
   5  13   1       6404.15       5779.44       130.84 o                         
   7  13   1       5638.59       5251.51       278.80 o                         
   9  13   1      11933.00       9795.16       266.55 o                         
  11  13   1      10886.06       9838.66       279.50 o                         
  13  13   1        781.85        702.20        83.74 o                         
  15  13   1         13.00         73.17        51.67 o                         
  17  13   1       6780.79       6557.89       259.38 o                         
  19  13   1       9396.22       9388.80       320.36 o                         
  21  13   1       2967.14       3211.24       188.97 o                         
  23  13   1       2516.23       2196.73       168.35 o                         
  25  13   1        654.00        616.32       106.12 o                         
  27  13   1       5468.07       5474.74       283.14 o                         
  29  13   1       3122.26       3410.65       228.20 o                         
   1  15   1        566.91        564.47        86.56 o                         
   3  15   1      15333.11      15662.66      1174.56 o                         
   5  15   1      10329.15      10803.47       219.46 o                         
   7  15   1       4123.01       4152.07       120.93 o                         
   9  15   1       1068.56        972.74        62.55 o                         
  11  15   1       2725.92       2406.38       106.05 o                         
  13  15   1      12698.09      12468.40       345.50 o                         
  15  15   1      17890.93      16632.17       429.99 o                         
  17  15   1        843.27        824.28        99.20 o                         
  19  15   1        324.19        236.12        73.93 o                         
  21  15   1        268.22        199.28        69.91 o                         
  23  15   1       5163.86       4969.18       250.45 o                         
  25  15   1       3162.93       3114.05       208.84 o                         
  27  15   1        555.69        493.99       103.47 o                         
   1  17   1       8095.04       7885.65       198.43 o                         
   3  17   1        672.83        726.34        93.79 o                         
   5  17   1        359.26        289.18        67.39 o                         
   7  17   1       1382.36       1496.17       127.99 o                         
   9  17   1      11959.90      11544.55       360.21 o                         
  11  17   1       7436.21       7030.52       183.01 o                         
  13  17   1       1880.46       1658.64        91.45 o                         
  15  17   1        151.19        101.21        39.93 o                         
  17  17   1       5283.21       5080.07       233.60 o                         
  19  17   1       4225.39       4052.74       218.27 o                         
  21  17   1       3855.69       3933.68       223.67 o                         
  23  17   1         96.50         28.92        60.35 o                         
  25  17   1       1003.96       1157.46       137.04 o                         
  27  17   1       2113.92       1895.11       181.55 o                         
   1  19   1        236.63        274.59        73.30 o                         
   3  19   1       4788.19       4662.15       227.57 o                         
   5  19   1       6105.92       5770.95       256.36 o                         
   7  19   1       1824.74       1766.62       146.98 o                         
   9  19   1         80.68        122.46        65.00 o                         
  11  19   1         88.19         84.62        62.99 o                         
  13  19   1       6166.92       6060.76       279.75 o                         
  15  19   1       3486.29       3335.21       213.61 o                         
  17  19   1       1096.77       1132.19       136.29 o                         
  19  19   1         38.60        -42.12        76.69 o                         
  21  19   1       2076.81       2214.59       189.47 o                         
  23  19   1       3862.48       3873.45       252.84 o                         
   1  21   1       7373.80       7673.23       316.08 o                         
   3  21   1       1082.76       1045.44       125.10 o                         
   5  21   1          2.80        -27.28        66.38 o                         
   7  21   1       1154.01       1059.77       123.97 o                         
   9  21   1       4636.33       4229.52       241.27 o                         
  11  21   1       4631.27       4837.29       261.01 o                         
  13  21   1        918.64        912.04       127.61 o                         
  15  21   1       2496.37       2514.58       198.15 o                         
  17  21   1        414.89        288.30        91.15 o                         
   3  23   1       1825.81       1709.79       166.21 o                         
   5  23   1       4989.42       5308.40       283.52 o                         
   7  23   1       1511.37       1604.05       162.19 o                         
   9  23   1         28.44        -23.89        68.02 o                         
  11  23   1        651.65        594.19       114.92 o                         
   2   0   2       7124.32       7500.48       149.87 o                         
   4   2   2      85892.95      92173.73       861.43 o                         
   6   2   2       5460.64       5549.37        87.88 o                         
  12   2   2      47686.82      48315.84       767.83 o                         
  14   2   2        374.84        416.41        59.97 o                         
  16   2   2      29574.63      25149.29       510.84 o                         
  18   2   2        507.79        359.58        61.98 o                         
  20   2   2       3177.16       2772.70       152.89 o                         
  22   2   2       1916.20       1550.87       125.10 o                         
  24   2   2      30750.84      27923.50       635.56 o                         
   2   4   2     116385.75     120109.40      1583.68 o                         
   4   4   2      33106.46      31891.16       740.23 o                         
   6   4   2      45694.33      48850.81       675.29 o                         
   8   4   2       4461.71       5289.33       195.01 o                         
  10   4   2     113564.13     112925.77      1581.42 o                         
  12   4   2       5321.94       5385.34       175.77 o                         
  14   4   2       1181.24        993.01        87.51 o                         
  16   4   2       7946.60       6843.17       238.63 o                         
  18   4   2      32211.49      30004.44       608.02 o                         
  20   4   2       3691.26       3157.81       175.64 o                         
  22   4   2       7632.65       7087.59       270.82 o                         
  24   4   2       1442.42       1353.72       128.49 o                         
  26   4   2       5454.64       5197.13       251.83 o                         
  28   4   2        550.24        457.15        91.40 o                         
   0   6   2      11011.91      11552.35       229.33 o                         
   2   6   2      43903.37      44393.10       653.29 o                         
   4   6   2     120665.36     117675.30      1583.68 o                         
   6   6   2       3272.60       3274.21        59.45 o                         
   8   6   2       6971.81       7382.38       112.10 o                         
  10   6   2       5619.00       5549.58       100.85 o                         
  12   6   2       7445.09       6606.55       206.20 o                         
  14   6   2       1732.88       1300.04        99.33 o                         
  16   6   2      13979.28      12275.91       332.55 o                         
  18   6   2       2365.32       2013.67       131.39 o                         
  20   6   2        620.84        561.38        82.35 o                         
  22   6   2       1196.92       1062.53       112.78 o                         
  24   6   2      16899.64      17002.94       467.96 o                         
  26   6   2        872.92        757.52       107.37 o                         
  28   6   2        857.27        687.86       107.12 o                         
  30   6   2       3280.96       3297.49       219.65 o                         
   2   8   2      23121.44      22238.04       393.41 o                         
   4   8   2       6048.27       5958.92       160.93 o                         
   6   8   2       3454.59       3441.90       167.53 o                         
   8   8   2        113.44        222.67        41.62 o                         
  10   8   2      23118.00      22480.43       612.87 o                         
  12   8   2       9744.24       8929.55       755.19 o                         
  14   8   2       6701.73       5633.78       207.33 o                         
  16   8   2      11385.78      10059.19       302.63 o                         
  18   8   2      19676.55      19141.84       457.40 o                         
  20   8   2        466.00        462.56        81.47 o                         
  22   8   2        897.98        906.13       108.13 o                         
  24   8   2        339.41        254.35        74.68 o                         
  26   8   2       1622.12       1654.09       147.23 o                         
  28   8   2        374.73        418.17        89.64 o                         
  30   8   2       8421.39       9037.52       367.25 o                         
   0  10   2       4962.73       4830.75       161.69 o                         
   2  10   2       6906.73       6725.49       193.25 o                         
   4  10   2      35527.23      35089.35       481.42 o                         
   6  10   2      11559.22      11797.36       362.92 o                         
   8  10   2      14759.47      14905.97       737.53 o                         
  10  10   2        370.13        374.17        52.30 o                         
  12  10   2      11796.94      10120.92       275.09 o                         
  14  10   2        408.49        321.24        55.45 o                         
  16  10   2      22644.79      18283.36       442.06 o                         
  18  10   2       4647.13       4236.06       198.15 o                         
  20  10   2       7643.09       7394.87       278.62 o                         
  22  10   2       2885.09       2852.41       181.18 o                         
  24  10   2       7571.08       8212.61       322.62 o                         
  26  10   2       1919.35       1812.13       155.15 o                         
  28  10   2       1247.84       1302.05       142.33 o                         
  30  10   2        514.81        589.92       115.42 o                         
   2  12   2      11093.08      10868.88       279.50 o                         
   4  12   2       4045.99       3446.61       145.34 o                         
   6  12   2      10394.37      10682.28       770.47 o                         
   8  12   2       9824.72       9851.67       385.67 o                         
  10  12   2      19459.80      18706.97       285.55 o                         
  12  12   2       5157.43       4614.63       179.79 o                         
  14  12   2       4462.35       3479.29       165.84 o                         
  16  12   2       1204.92       1085.17       100.58 o                         
  18  12   2      21003.78      17930.70       462.30 o                         
  20  12   2       2938.93       2631.25       168.85 o                         
  22  12   2       6471.31       6176.18       268.93 o                         
  24  12   2        354.20        285.15        72.80 o                         
  26  12   2       1655.30       1511.14       144.84 o                         
  28  12   2         13.75        -87.76        87.76 o                         
  30  12   2       3574.77       3421.71       233.23 o                         
   0  14   2       5219.45       4950.83       196.51 o                         
   2  14   2       3491.30       3232.61       153.77 o                         
   4  14   2      11229.67       9939.49       284.65 o                         
   6  14   2       4931.44       5031.16       151.69 o                         
   8  14   2       3883.62       3890.21       180.11 o                         
  10  14   2       6070.19       6006.30       326.45 o                         
  12  14   2       6611.15       6450.08       357.45 o                         
  14  14   2        411.60        269.69        58.46 o                         
  16  14   2       8585.20       7340.18       265.04 o                         
  18  14   2       2527.65       1996.95       146.85 o                         
  20  14   2       1516.36       1259.80       124.72 o                         
  22  14   2       3022.38       3040.75       188.97 o                         
  24  14   2       3428.42       3291.08       204.31 o                         
  26  14   2       3445.91       3155.04       206.95 o                         
  28  14   2       1831.28       1789.37       170.24 o                         
   2  16   2      11065.24      10556.07       317.59 o                         
   4  16   2       4014.19       3962.97       186.96 o                         
   6  16   2       4783.25       4245.36       193.62 o                         
   8  16   2       9973.21       9372.83       302.63 o                         
  10  16   2       7870.34       7910.22       352.17 o                         
  12  16   2       2659.09       2618.80       107.51 o                         
  14  16   2       4782.91       4700.45       317.09 o                         
  16  16   2       1294.94       1165.77       115.80 o                         
  18  16   2       1584.22       1247.61       120.07 o                         
  20  16   2       2222.10       2045.36       154.27 o                         
  22  16   2       1833.08       1490.26       142.95 o                         
  24  16   2        167.26         80.72        61.86 o                         
  26  16   2       2689.36       2357.04       190.10 o                         
   2  18   2       4212.55       3972.78       202.67 o                         
   4  18   2       7076.75       6590.20       262.27 o                         
   6  18   2       2484.10       2296.44       157.79 o                         
   8  18   2       7367.24       7154.85       279.75 o                         
  10  18   2        872.35        695.28        99.58 o                         
  12  18   2       3707.73       3848.31       212.48 o                         
  14  18   2          6.97        -33.95        67.77 o                         
  16  18   2       1356.28       1323.80       136.67 o                         
  18  18   2       1528.87       1340.65       140.19 o                         
  20  18   2       2019.48       2221.25       184.95 o                         
  22  18   2       2219.01       2241.49       195.89 o                         
  24  18   2       3848.87       3656.82       343.49 o                         
   4  20   2       1824.86       1712.68       147.61 o                         
   6  20   2       3131.37       2934.76       191.11 o                         
   8  20   2        174.27        176.90        70.53 o                         
  10  20   2       2417.98       2281.22       174.64 o                         
  12  20   2       4845.95       5118.80       262.27 o                         
  14  20   2       3317.54       3134.67       212.73 o                         
  16  20   2       3356.44       3626.52       236.50 o                         
  18  20   2        536.16        506.56       105.86 o                         
  20  20   2         82.69         57.46        70.03 o                         
  22  20   2       2498.42       2780.49       223.55 o                         
   4  22   2        438.20        319.98        83.99 o                         
   6  22   2       1420.80       1394.08       146.35 o                         
   8  22   2       3233.39       3511.36       225.81 o                         
  10  22   2        602.16        707.48       118.06 o                         
  12  22   2       3669.00       3602.76       237.88 o                         
  14  22   2         11.18         57.71        73.68 o                         
  16  22   2       2105.23       1993.93       186.58 o                         
   7   1   3      21837.33      20906.57       293.83 o                         
   5   3   3       9175.19       9150.04       149.99 o                         
   7   3   3      65464.19      70136.08       949.50 o                         
   9   3   3       5686.34       5929.12       128.75 o                         
   3   5   3      22411.08      23416.12       367.38 o                         
   5   5   3      15558.45      16271.20       271.45 o                         
   7   5   3      26153.28      25153.56       512.16 o                         
   3   7   3      18957.24      19915.45       349.53 o                         
   5   7   3      48099.21      47974.48       711.25 o                         
   7   7   3      31254.30      30185.24       482.67 o                         
   9   7   3       5376.31       5468.58       126.73 o                         
   3   9   3       3615.24       3839.76       132.77 o                         
   5   9   3       7254.81       6981.35       185.95 o                         
   7   9   3      37505.08      36124.92       590.05 o                         
   9   9   3      30130.04      29292.18       504.55 o                         
   3  11   3       5207.02       4671.46       164.83 o                         
   5  11   3      12753.90      11692.66       278.99 o                         
   7  11   3      24626.18      22791.50       440.18 o                         
   9  11   3       4896.77       4442.63       161.31 o                         
  11  11   3       1339.83       1340.27        91.40 o                         
   3  13   3        765.27        720.93        74.93 o                         
   5  13   3       1832.60       1584.69       103.85 o                         
   7  13   3       6287.59       5690.99       201.04 o                         
   9  13   3       9928.69       9333.36       269.94 o                         
  11  13   3       7726.85       7190.06       237.50 o                         
  13  13   3       4298.96       4083.92       178.28 o                         
  15  13   3       3245.00       3207.34       164.33 o                         
   3  15   3       6532.05       6219.30       227.57 o                         
   5  15   3      13239.42      12228.77       334.31 o                         
   7  15   3       2972.76       2564.37       145.59 o                         
   9  15   3       1049.41        933.41        92.03 o                         
  11  15   3        699.14        673.28        88.26 o                         
  13  15   3       6147.73       5791.57       235.24 o                         
  15  15   3       9071.10       9228.00       316.21 o                         
  17  15   3        327.78        274.47        72.04 o                         
  19  15   3        468.05        494.62        88.51 o                         
   3  17   3       3285.45       3081.87       172.00 o                         
   5  17   3       4717.14       4059.53       198.15 o                         
   7  17   3        895.72        834.21        95.18 o                         
   9  17   3       6215.94       6209.50       248.69 o                         
  11  17   3       5664.20       5391.51       236.50 o                         
  13  17   3        679.08        659.45        95.68 o                         
  15  17   3       1220.56       1097.74       121.20 o                         
  17  17   3       1447.29       1540.68       142.33 o                         
  19  17   3       1384.21       1405.27       140.94 o                         
  21  17   3       1032.92       1120.50       133.52 o                         
   5  19   3       7394.64       7073.63       282.76 o                         
   7  19   3        766.95        729.48       101.34 o                         
   9  19   3       4759.35       4748.28       234.61 o                         
  11  19   3       1265.05       1265.34       128.37 o                         
  13  19   3       4230.99       4488.02       238.88 o                         
  15  19   3       3366.52       3566.05       220.03 o                         
  17  19   3        998.63       1104.91       131.26 o                         
  19  19   3       1681.36       1908.44       178.79 o                         
   7  21   3        265.36        151.25        71.67 o                         
   9  21   3       5071.11       4920.65       260.64 o                         
  11  21   3       3846.83       4083.42       240.65 o                         
  13  21   3       1104.66       1183.49       141.82 o                         
  15  21   3        431.21        396.80        94.30 o                         
  17  21   3       1642.75       1993.56       183.56 o                         
   9  23   3        444.38        418.68        95.43 o                         
  12   2   4       1272.81       1471.40        54.57 o                         
   8   4   4      15821.10      15885.71       246.55 o                         
   6   6   4      58375.84      57932.71       818.37 o                         
   8   6   4       7699.84       7678.51       163.57 o                         
  10   6   4      13082.88      12842.83       239.89 o                         
   6   8   4       2395.97       2407.20        96.31 o                         
   8   8   4      41149.11      40332.06       626.51 o                         
  10   8   4       4868.38       4991.44       145.72 o                         
  12   8   4       6975.82       7412.22       189.10 o                         
   6  10   4      24791.55      25073.73       456.77 o                         
   8  10   4       4168.73       3841.77       139.06 o                         
  10  10   4       3454.23       3631.30       137.17 o                         
  12  10   4       3056.91       2700.15       119.32 o                         
  14  10   4      11694.96      11467.48       282.64 o                         
   6  12   4       2646.99       2417.51       121.96 o                         
   8  12   4      14694.18      13662.07       321.74 o                         
  10  12   4        147.65        123.09        40.23 o                         
  12  12   4       7363.58       6784.20       219.65 o                         
  14  12   4        622.61        631.79        70.28 o                         
  16  12   4       5498.14       5533.70       207.45 o                         
  18  12   4        202.83        147.98        50.79 o                         
   6  14   4      12095.06      11335.59       309.80 o                         
   8  14   4       2237.80       2080.06       123.72 o                         
  10  14   4       6803.94       6289.46       223.80 o                         
  12  14   4       9786.72       9464.24       287.29 o                         
  14  14   4       9874.26       9507.11       298.10 o                         
  16  14   4       5348.95       5204.04       218.89 o                         
  18  14   4       4671.70       4773.67       216.13 o                         
   6  16   4       3017.08       2678.02       156.28 o                         
   8  16   4       3596.39       3349.79       172.50 o                         
  10  16   4        622.47        494.99        75.44 o                         
  12  16   4       3909.88       3845.92       189.60 o                         
  14  16   4        169.16        247.18        62.74 o                         
  16  16   4       2064.77       2069.75       149.99 o                         
   8  18   4       2614.07       2472.21       163.20 o                         
  10  18   4       2530.45       2489.93       163.82 o                         
  12  18   4       2050.88       1962.63       148.11 o                         
  14  18   4       3347.64       3158.81       192.37 o                         
  16  18   4       2552.87       2488.17       177.03 o                         
  10  20   4        569.19        569.43        98.57 o                         
  12  20   4       5243.07       5345.24       268.18 o                         
  14  20   4        314.37        383.35        92.91 o                         
  12  22   4        709.74        749.85       113.53 o                         
  13   5   5       2104.84       2106.71        65.76 o                         
  15   5   5       5366.42       5320.85       124.09 o                         
  11   7   5      14277.94      13951.63       260.01 o                         
  13   7   5       3221.89       3235.63       103.47 o                         
  15   7   5       5288.42       5402.44       145.34 o                         
   9   9   5       9719.37       9707.02       226.19 o                         
  11   9   5       2870.26       3126.88       115.80 o                         
  13   9   5        180.27        169.73        33.44 o                         
  15   9   5       1204.59       1183.11        75.56 o                         
   9  11   5       4456.12       4142.51       152.51 o                         
  11  11   5       2310.28       2248.16       111.65 o                         
  13  11   5       3180.38       3226.08       134.28 o                         
   9  13   5       7460.22       6718.57       220.28 o                         
  11  13   5      10982.32      10365.97       284.78 o                         
  13  13   5       2239.28       2241.24       124.47 o                         
  11  15   5       1671.22       1458.20       111.14 o                         
  13  15   5       3078.13       2886.48       156.78 o                         
  11  17   5       2516.46       2444.92       155.53 o                         
                                                                                
